# Supplementary material for: 4-Hy­droxy-N′-(3-nitro­benzyl­idene)benzohydrazide
Source: Acta Crystallogr Sect E Struct Rep Online. 2012 Apr 13;68(Pt 5):o1352. doi: 10.1107/S1600536812014778 (PMC3344485; doi:10.1107/S1600536812014778)
Supplement: Supplementary file 2 [file e-68-o1352-Isup2.hkl]

# 
# h,k,l, Fc-squared, Fo-squared, sigma(Fo-squared) and status flag 
# 
data_I
_shelx_title ' xz13a_0m in P2(1)/n' 
_shelx_refln_list_code          4 
_shelx_F_calc_maximum      197.03 
_exptl_crystal_F_000       592.00 
_reflns_d_resolution_high  0.8256 
 
loop_ 
 _symmetry_equiv_pos_as_xyz 
 'x, y, z' 
 '-x+1/2, y+1/2, -z+1/2' 
 '-x, -y, -z' 
 'x-1/2, -y-1/2, z-1/2' 
 
_cell_length_a     8.0181 
_cell_length_b    11.1555 
_cell_length_c    14.3890 
_cell_angle_alpha  90.000 
_cell_angle_beta   91.773 
_cell_angle_gamma  90.000 
 
_shelx_F_squared_multiplier     1.000 
 
loop_ 
 _refln_index_h 
 _refln_index_k 
 _refln_index_l 
 _refln_F_squared_calc 
 _refln_F_squared_meas 
 _refln_F_squared_sigma 
 _refln_observed_status 
   2   0   0     6710.18     6459.05     78.61 o 
   4   0   0     1166.03     1077.79     13.07 o 
   6   0   0        0.08       -0.67      0.45 o 
   8   0   0       52.94       52.67      2.20 o 
   1   1   0      406.27      374.11     12.22 o 
   2   1   0     7047.80     6633.24     64.86 o 
   3   1   0     1446.58     1436.97     12.08 o 
   4   1   0       85.11       71.60      1.00 o 
   5   1   0       53.60       48.14      1.91 o 
   6   1   0        3.61        3.86      0.46 o 
   7   1   0      274.56      255.21      3.20 o 
   8   1   0       75.73       69.63      1.73 o 
   9   1   0        0.00        0.12      0.80 o 
   1   2   0      364.00      356.80      9.55 o 
   2   2   0     1932.49     1738.36     14.45 o 
   3   2   0       16.96       20.69      0.77 o 
   4   2   0      213.30      202.63      2.10 o 
   5   2   0       39.64       36.47      0.83 o 
   6   2   0        0.25       -0.39      0.50 o 
   7   2   0        0.82        0.11      0.48 o 
   8   2   0       94.00       94.33      1.98 o 
   9   2   0       25.88       31.56      2.44 o 
   1   3   0      161.21      148.95      1.49 o 
   2   3   0      192.17      181.19      1.93 o 
   3   3   0      289.20      289.92      2.74 o 
   4   3   0       33.33       35.72      0.75 o 
   5   3   0        5.39        3.25      0.46 o 
   6   3   0        4.72        5.41      0.62 o 
   7   3   0       10.27       12.45      1.45 o 
   8   3   0       27.68       31.15      1.29 o 
   9   3   0        4.11        5.73      1.27 o 
   0   4   0       12.16       22.21      1.11 o 
   1   4   0      946.09      974.11      8.30 o 
   2   4   0        1.17        2.20      0.44 o 
   3   4   0     1483.31     1525.26     12.88 o 
   4   4   0      113.38      132.74      1.60 o 
   5   4   0        3.99        3.98      0.51 o 
   6   4   0        0.68       -0.17      0.59 o 
   7   4   0       23.77       19.75      1.04 o 
   8   4   0       35.47       39.91      1.38 o 
   9   4   0        2.00        3.16      0.72 o 
   1   5   0      206.26      203.36      2.08 o 
   2   5   0     1057.21     1173.82     11.13 o 
   3   5   0        2.50        2.66      0.40 o 
   4   5   0      126.46      149.33      2.58 o 
   5   5   0      113.92      120.21      3.48 o 
   6   5   0      287.54      288.08      3.92 o 
   7   5   0       56.26       57.17      1.59 o 
   8   5   0        8.54        7.35      0.90 o 
   9   5   0       10.79       11.53      1.33 o 
   0   6   0        0.46       -0.69      0.46 o 
   1   6   0     1029.48     1146.66      9.82 o 
   2   6   0      189.55      193.77      2.39 o 
   3   6   0        0.52       -0.10      0.51 o 
   4   6   0        0.20        0.37      0.63 o 
   5   6   0        3.37        3.52      0.75 o 
   6   6   0        0.00       -0.11      1.36 o 
   7   6   0        3.73        5.30      0.81 o 
   8   6   0       25.04       25.44      1.29 o 
   1   7   0      142.15      131.33      1.90 o 
   2   7   0        5.06        6.02      0.81 o 
   3   7   0       14.04       19.79      0.85 o 
   4   7   0       66.75       68.68      2.15 o 
   5   7   0       37.03       36.06      1.64 o 
   6   7   0        9.67       10.69      0.94 o 
   7   7   0        0.01        0.59      0.76 o 
   8   7   0       32.20       34.46      1.46 o 
   0   8   0      446.40      433.32      7.66 o 
   1   8   0        9.10       10.48      0.91 o 
   2   8   0       65.64       64.66      1.50 o 
   3   8   0        9.87        9.35      0.87 o 
   4   8   0       25.36       21.41      1.11 o 
   5   8   0        0.06        0.32      0.66 o 
   6   8   0       37.11       41.83      1.56 o 
   7   8   0       22.57       22.40      1.25 o 
   1   9   0        4.38        3.99      0.90 o 
   2   9   0       62.65       55.02      1.71 o 
   3   9   0       45.92       54.41      1.63 o 
   4   9   0        0.79        0.91      0.74 o 
   5   9   0      233.36      242.88      3.66 o 
   6   9   0       28.52       35.93      1.50 o 
   7   9   0       74.40       86.40      2.59 o 
   0  10   0      398.05      362.14      7.07 o 
   1  10   0        2.40        1.52      0.93 o 
   2  10   0      921.16      900.38     12.15 o 
   3  10   0      397.48      396.17      6.24 o 
   4  10   0        2.86        2.69      1.12 o 
   5  10   0      230.02      243.09      5.26 o 
   6  10   0       69.22       70.98      2.25 o 
   1  11   0      177.59      166.51      3.55 o 
   2  11   0      229.07      216.33      4.23 o 
   3  11   0       28.40       23.45      1.57 o 
   4  11   0        2.83        2.07      1.38 o 
   5  11   0       32.76       34.28      5.35 o 
   0  12   0       21.78       24.23      4.66 o 
   1  12   0       41.03       46.62      2.39 o 
   2  12   0        9.75        5.02      1.25 o 
   3  12   0      126.03      116.45      3.80 o 
   4  12   0       18.22       15.46      1.71 o 
   1  13   0       14.71       14.70      2.76 o 
   2  13   0        5.12        2.07      2.42 o 
  -9   0   1        2.38        7.66      1.22 o 
  -7   0   1      458.11      441.90      7.80 o 
  -5   0   1     1441.73     1375.74     16.72 o 
  -3   0   1     6719.17     6605.51    117.37 o 
  -1   0   1       75.81       -3.66      2.44 o 
   1   0   1      188.73      154.07     12.25 o 
   3   0   1    14500.11    14161.21    175.32 o 
   5   0   1       53.92       50.38      1.32 o 
   7   0   1      166.37      161.68      3.78 o 
   9   0   1        0.88        0.86      0.98 o 
  -9   1   1        1.51        1.75      0.80 o 
  -8   1   1       81.18       79.90      1.63 o 
  -7   1   1       89.48       92.92      1.47 o 
  -6   1   1      296.20      287.44      3.04 o 
  -5   1   1      613.41      577.52      5.28 o 
  -4   1   1       14.04       12.36      0.57 o 
  -3   1   1      546.00      570.14      5.02 o 
  -2   1   1     2065.29     1969.68     16.35 o 
   1   1   1     2958.89     2664.27    110.10 o 
   2   1   1     1008.69      989.64      8.31 o 
   3   1   1      510.88      486.97      4.32 o 
   4   1   1      119.86      124.07      1.44 o 
   5   1   1      249.26      265.17      2.70 o 
   6   1   1      101.72      108.61      1.68 o 
   7   1   1        0.02       -0.51      0.48 o 
   8   1   1       17.30       18.33      1.04 o 
   9   1   1       71.20       76.39      1.98 o 
  -9   2   1        0.09        0.52      0.85 o 
  -8   2   1       29.25       28.03      1.09 o 
  -7   2   1       26.42       25.54      1.17 o 
  -6   2   1       60.44       61.68      1.25 o 
  -5   2   1       68.96       56.31      1.03 o 
  -4   2   1        4.94        1.80      0.30 o 
  -3   2   1     1412.00     1425.53     13.20 o 
  -2   2   1       82.58       76.77      1.34 o 
  -1   2   1      239.00      206.56      3.45 o 
   1   2   1      443.49      421.96      4.44 o 
   2   2   1       28.12       18.49      0.54 o 
   3   2   1        8.18        8.82      0.38 o 
   4   2   1      155.30      144.60      1.63 o 
   5   2   1      129.07      129.63      1.59 o 
   6   2   1        3.33        4.23      0.54 o 
   7   2   1       14.64       16.09      0.92 o 
   8   2   1       28.72       26.41      1.21 o 
   9   2   1        7.09        7.74      0.90 o 
  -9   3   1        1.52        1.89      0.72 o 
  -8   3   1        2.09        4.09      0.72 o 
  -7   3   1        0.01        0.55      0.55 o 
  -6   3   1       35.30       35.59      0.87 o 
  -5   3   1      158.23      156.54      1.86 o 
  -4   3   1        3.42        4.23      0.36 o 
  -3   3   1       20.55       16.12      0.53 o 
  -2   3   1       30.77       32.79      0.60 o 
  -1   3   1       27.53       18.50      0.91 o 
   0   3   1      522.36      468.57      5.83 o 
   1   3   1     1238.35     1137.05     32.44 o 
   2   3   1      334.35      322.75      2.95 o 
   3   3   1      101.55       85.15      1.05 o 
   4   3   1      705.84      705.53      6.26 o 
   5   3   1       19.13       15.28      0.64 o 
   6   3   1       99.04       98.72      1.63 o 
   7   3   1       16.22       14.75      1.06 o 
   8   3   1        0.23       -0.05      0.59 o 
   9   3   1       65.59       68.41      2.68 o 
  -9   4   1       16.52       16.77      2.09 o 
  -8   4   1       43.51       40.83      1.50 o 
  -7   4   1       53.34       56.53      1.55 o 
  -6   4   1       84.07       79.10      1.73 o 
  -5   4   1      183.39      189.17      2.17 o 
  -4   4   1       39.79       38.05      0.79 o 
  -3   4   1       37.30       39.61      0.80 o 
  -2   4   1       10.56       10.64      0.48 o 
  -1   4   1       29.44       29.19      0.73 o 
   0   4   1     2385.41     2385.54     19.85 o 
   1   4   1     1367.14     1446.71     13.28 o 
   2   4   1       28.59       21.99      0.61 o 
   3   4   1        4.18        5.45      0.36 o 
   4   4   1       53.61       57.07      0.91 o 
   5   4   1      175.25      174.65      2.27 o 
   6   4   1      133.74      129.13      1.93 o 
   7   4   1       65.25       59.43      1.59 o 
   8   4   1       11.37       12.08      0.94 o 
   9   4   1        0.21        0.39      0.85 o 
  -9   5   1       16.21       13.43      1.38 o 
  -8   5   1       19.60       19.93      1.11 o 
  -7   5   1      315.17      305.94      4.43 o 
  -6   5   1       26.37       25.56      1.16 o 
  -5   5   1       48.62       48.00      1.29 o 
  -4   5   1        7.03       15.23      0.73 o 
  -3   5   1      183.91      213.70      2.53 o 
  -2   5   1     3407.76     3639.11     33.31 o 
  -1   5   1        0.68        1.54      0.40 o 
   0   5   1     1134.64     1260.36     10.69 o 
   1   5   1      406.63      406.43      4.62 o 
   2   5   1      444.31      500.86      4.54 o 
   3   5   1     1411.98     1516.53     12.85 o 
   4   5   1      606.71      640.53      7.14 o 
   5   5   1      229.46      226.57      3.15 o 
   6   5   1      102.69      103.69      2.02 o 
   7   5   1       36.12       39.61      1.33 o 
   8   5   1        0.79        0.69      0.69 o 
  -8   6   1       67.15       65.46      1.90 o 
  -7   6   1       29.40       29.13      2.04 o 
  -6   6   1        8.71        7.71      0.91 o 
  -5   6   1        4.31        4.26      0.72 o 
  -4   6   1      150.76      134.87      1.94 o 
  -3   6   1      342.33      372.32      4.04 o 
  -2   6   1        2.06        0.76      0.46 o 
  -1   6   1        2.57        2.13      0.54 o 
   0   6   1      106.99      147.88      1.66 o 
   1   6   1       18.02       15.28      0.57 o 
   2   6   1        0.18        1.05      0.39 o 
   3   6   1        4.66        7.84      0.72 o 
   4   6   1       67.35       68.23      1.54 o 
   5   6   1      804.92      790.82      9.01 o 
   6   6   1        7.27        9.23      1.22 o 
   7   6   1      120.33      119.77      2.37 o 
   8   6   1       12.27       13.38      1.07 o 
  -8   7   1       74.34       74.17      2.02 o 
  -7   7   1       47.09       42.82      1.54 o 
  -6   7   1       70.86       72.38      1.81 o 
  -5   7   1       21.88       23.02      1.11 o 
  -4   7   1        4.42        3.85      0.72 o 
  -3   7   1        5.80        6.81      0.97 o 
  -2   7   1       13.18       16.11      0.80 o 
  -1   7   1        3.16        2.57      0.67 o 
   0   7   1      166.13      175.77      2.13 o 
   1   7   1      266.13      301.75      3.43 o 
   2   7   1       29.88       38.39      1.16 o 
   3   7   1        8.21        6.69      0.84 o 
   4   7   1       28.17       28.84      1.21 o 
   5   7   1       10.35        7.72      0.86 o 
   6   7   1      366.93      368.00      4.87 o 
   7   7   1       20.49       22.57      1.21 o 
   8   7   1       12.07       15.09      1.89 o 
  -7   8   1        6.34        6.92      0.94 o 
  -6   8   1       49.24       50.84      1.59 o 
  -5   8   1        0.94        1.34      0.72 o 
  -4   8   1        0.03       -0.03      0.66 o 
  -3   8   1       57.19       57.96      1.43 o 
  -2   8   1       19.55       16.94      0.90 o 
  -1   8   1       26.09       26.45      1.05 o 
   0   8   1       49.43       45.46      1.53 o 
   1   8   1       68.37       80.52      1.92 o 
   2   8   1        0.09       -0.14      0.60 o 
   3   8   1        1.73        2.11      0.76 o 
   4   8   1       40.77       39.00      1.35 o 
   5   8   1       22.19       20.67      1.11 o 
   6   8   1      161.14      159.39      2.80 o 
   7   8   1        1.36        1.33      0.85 o 
  -7   9   1        2.71        2.69      1.00 o 
  -6   9   1        5.12        6.82      0.98 o 
  -5   9   1        0.00        0.72      0.95 o 
  -4   9   1        0.09        0.44      0.74 o 
  -3   9   1      167.34      175.97      2.83 o 
  -2   9   1       45.83       44.81      1.79 o 
  -1   9   1        1.42        3.38      0.93 o 
   0   9   1        4.59        7.37      0.95 o 
   1   9   1      407.00      389.28      5.12 o 
   2   9   1      241.87      239.25      4.24 o 
   3   9   1      248.27      274.11      4.63 o 
   4   9   1       90.98       91.86      2.06 o 
   5   9   1      122.75      136.80      2.62 o 
   6   9   1       22.72       16.55      1.25 o 
   7   9   1       39.68       39.64      1.85 o 
  -6  10   1       13.27       16.14      1.25 o 
  -5  10   1      380.38      400.55      5.62 o 
  -4  10   1       11.43       12.14      1.07 o 
  -3  10   1       35.04       38.11      1.77 o 
  -2  10   1        3.48       -0.22      1.35 o 
  -1  10   1       78.74       67.92      2.00 o 
   0  10   1      153.89      160.16      2.91 o 
   1  10   1      326.16      341.79      4.73 o 
   2  10   1        1.90        1.77      1.04 o 
   3  10   1      245.00      248.01      5.08 o 
   4  10   1        0.01        0.61      1.08 o 
   5  10   1      200.36      197.79      3.78 o 
   6  10   1        8.71        8.46      1.20 o 
  -5  11   1       21.10       21.52      2.33 o 
  -4  11   1        0.60        0.80      1.09 o 
  -3  11   1      103.90      112.59      2.98 o 
  -2  11   1       35.71       32.54      1.81 o 
  -1  11   1       14.35       14.80      1.25 o 
   0  11   1       12.25        6.58      1.25 o 
   1  11   1      157.28      171.23      3.72 o 
   2  11   1       12.18        7.18      1.25 o 
   3  11   1      188.69      198.02      7.25 o 
   4  11   1        0.41        0.17      1.55 o 
   5  11   1        3.95        2.70      1.33 o 
  -4  12   1        7.73       12.26      3.45 o 
  -3  12   1        1.19       -0.55      1.16 o 
  -2  12   1       58.13       68.72      2.46 o 
  -1  12   1       28.08       32.02      1.88 o 
   0  12   1        1.46       -1.98      1.32 o 
   1  12   1       12.82       12.90      2.42 o 
   2  12   1        0.04       -3.11      2.07 o 
   3  12   1      118.64      114.14      3.64 o 
   4  12   1        7.52        7.63      1.57 o 
  -2  13   1        2.94        5.47      1.40 o 
  -1  13   1        5.69        0.00      2.76 o 
   0  13   1       10.37        4.49      2.76 o 
   1  13   1       11.13       11.41      2.24 o 
   2  13   1        0.28       -0.69      2.24 o 
  -8   0   2       31.73       29.52      1.37 o 
  -6   0   2      192.30      192.29      3.18 o 
  -4   0   2     6442.48     6629.56    105.14 o 
  -2   0   2    36069.62    31944.30    400.42 o 
   2   0   2     1392.55     1171.67     13.87 o 
   4   0   2      181.45      190.36      2.78 o 
   6   0   2      122.34      135.81      3.62 o 
   8   0   2       81.09       74.37      3.45 o 
  -9   1   2        2.08        0.85      0.72 o 
  -8   1   2        5.12        5.50      0.70 o 
  -7   1   2       56.74       55.29      1.19 o 
  -6   1   2       68.11       69.72      1.44 o 
  -5   1   2     1138.99     1113.59      9.68 o 
  -4   1   2      614.39      563.32      5.11 o 
  -3   1   2     1795.11     1773.82     14.85 o 
  -2   1   2    38821.11    34193.17    324.97 o 
  -1   1   2      140.74       48.67      1.38 o 
   1   1   2       12.42       14.45      0.41 o 
   2   1   2     1051.53      992.46      8.35 o 
   3   1   2     2539.69     2565.62     21.28 o 
   4   1   2       10.53       14.97      0.50 o 
   5   1   2      166.62      170.60      1.91 o 
   6   1   2     1069.20     1091.98     10.58 o 
   7   1   2       13.30       13.57      0.95 o 
   8   1   2       23.52       24.36      1.21 o 
   9   1   2        7.89        8.25      0.90 o 
  -9   2   2        1.99        0.87      0.79 o 
  -8   2   2        0.01        0.42      0.63 o 
  -7   2   2       47.46       43.76      1.26 o 
  -6   2   2       88.17       90.61      1.42 o 
  -5   2   2       82.45       81.52      1.25 o 
  -4   2   2        8.13       12.43      0.59 o 
  -3   2   2      297.91      278.75      2.70 o 
  -2   2   2     4989.92     4803.28    106.65 o 
  -1   2   2      126.76      116.84      3.29 o 
   1   2   2      186.23       82.84      2.07 o 
   2   2   2      249.81      264.78      2.71 o 
   3   2   2      464.19      458.15      4.07 o 
   4   2   2       90.27      108.27      1.30 o 
   5   2   2      434.49      440.89      4.17 o 
   6   2   2        8.09        8.30      0.64 o 
   7   2   2       15.02       17.36      0.82 o 
   8   2   2       13.29       11.78      0.95 o 
   9   2   2        7.45       10.12      1.04 o 
  -9   3   2        0.49        0.36      0.72 o 
  -8   3   2        7.01        8.57      0.90 o 
  -7   3   2       13.62       14.09      1.27 o 
  -6   3   2       45.59       45.24      1.03 o 
  -5   3   2      106.35      103.83      1.44 o 
  -4   3   2      413.27      434.36      4.05 o 
  -3   3   2       46.45       51.33      0.82 o 
  -2   3   2     1259.35     1229.75     10.39 o 
  -1   3   2       23.80       19.58      0.57 o 
   0   3   2      152.09      136.06      5.81 o 
   1   3   2     1219.29     1158.65     11.89 o 
   2   3   2      586.02      567.98      4.95 o 
   3   3   2       63.71       64.76      0.89 o 
   4   3   2        4.35        4.90      0.32 o 
   5   3   2       19.81       21.84      0.82 o 
   6   3   2      146.20      145.21      2.10 o 
   7   3   2        0.47        0.48      0.46 o 
   8   3   2        0.00       -0.48      0.63 o 
   9   3   2        2.64        1.89      0.91 o 
  -9   4   2       13.12       18.27      1.16 o 
  -8   4   2       31.10       28.52      2.65 o 
  -7   4   2       60.56       59.48      1.55 o 
  -6   4   2        2.28        1.73      0.59 o 
  -5   4   2       59.12       58.97      1.09 o 
  -4   4   2        0.12        0.09      0.33 o 
  -3   4   2      744.69      765.75      6.70 o 
  -2   4   2      465.94      514.34      5.12 o 
  -1   4   2      313.00      341.29      3.54 o 
   0   4   2      200.37      205.30      2.05 o 
   1   4   2      117.31      129.26      1.36 o 
   2   4   2      119.72      126.76      1.39 o 
   3   4   2       66.29       69.68      0.92 o 
   4   4   2      424.21      439.15      4.56 o 
   5   4   2      987.92      982.54      9.56 o 
   6   4   2       47.27       48.49      1.17 o 
   7   4   2        0.10       -0.23      0.55 o 
   8   4   2        0.55        1.12      0.69 o 
   9   4   2        0.73        1.38      1.06 o 
  -8   5   2        4.48        4.45      0.81 o 
  -7   5   2       29.68       37.64      1.38 o 
  -6   5   2        2.56        4.54      0.72 o 
  -5   5   2        0.23        1.24      0.48 o 
  -4   5   2       27.02       29.86      0.98 o 
  -3   5   2     1047.67     1080.59     10.36 o 
  -2   5   2      322.64      305.79      3.32 o 
  -1   5   2      675.80      722.71      7.05 o 
   0   5   2      340.85      375.73      3.87 o 
   1   5   2      925.77      945.30      8.11 o 
   2   5   2       80.87       87.21      1.17 o 
   3   5   2      129.97      126.08      1.47 o 
   4   5   2      158.75      151.69      2.27 o 
   5   5   2        6.62        7.49      0.72 o 
   6   5   2      138.42      139.89      2.74 o 
   7   5   2       54.38       54.70      1.54 o 
   8   5   2       11.53        7.69      0.90 o 
  -8   6   2       86.25       91.57      2.29 o 
  -7   6   2        0.60        0.57      0.85 o 
  -6   6   2       59.86       61.08      1.63 o 
  -5   6   2       34.42       36.97      1.29 o 
  -4   6   2       23.36       23.16      0.93 o 
  -3   6   2        8.71        5.16      0.75 o 
  -2   6   2      141.75      132.15      1.87 o 
  -1   6   2      511.38      507.79      5.17 o 
   0   6   2      995.39     1072.67      9.25 o 
   1   6   2      503.79      544.44      4.93 o 
   2   6   2      397.18      460.67      4.28 o 
   3   6   2       65.24       63.68      1.40 o 
   4   6   2      245.45      251.78      3.45 o 
   5   6   2       21.43       21.09      1.04 o 
   6   6   2      164.64      158.83      2.63 o 
   7   6   2       23.48       27.63      1.55 o 
   8   6   2        2.30        3.45      1.38 o 
  -8   7   2       10.65       12.30      1.11 o 
  -7   7   2       32.90       35.61      1.64 o 
  -6   7   2        0.48        0.34      0.69 o 
  -5   7   2        0.00       -0.40      0.63 o 
  -4   7   2       52.09       52.26      1.71 o 
  -3   7   2       57.37       60.51      1.37 o 
  -2   7   2      136.77      132.14      1.97 o 
  -1   7   2        0.34        0.78      0.58 o 
   0   7   2       32.45       40.09      1.35 o 
   1   7   2       12.48        9.09      0.51 o 
   2   7   2       11.60       11.67      0.94 o 
   3   7   2       13.04       14.79      0.87 o 
   4   7   2        0.61        0.18      0.65 o 
   5   7   2       58.79       62.57      1.59 o 
   6   7   2       20.00       18.04      1.81 o 
   7   7   2      197.38      188.85      4.51 o 
   8   7   2        0.01        1.41      0.91 o 
  -7   8   2       12.46       13.86      1.07 o 
  -6   8   2       30.94       33.76      1.42 o 
  -5   8   2       18.49       18.99      1.11 o 
  -4   8   2        0.43       -0.36      0.66 o 
  -3   8   2        5.92        4.80      0.70 o 
  -2   8   2        0.49        1.08      0.64 o 
  -1   8   2       16.98       18.75      0.91 o 
   0   8   2      129.55      125.49      3.20 o 
   1   8   2      119.39      112.34      2.64 o 
   2   8   2        2.11        1.64      0.70 o 
   3   8   2       24.04       17.46      1.05 o 
   4   8   2      303.81      328.61      4.39 o 
   5   8   2        8.24       11.04      0.94 o 
   6   8   2       28.75       31.06      2.03 o 
   7   8   2        2.22        2.66      1.16 o 
  -7   9   2        5.40        7.18      0.98 o 
  -6   9   2        3.29        3.77      0.96 o 
  -5   9   2        3.44        3.06      0.84 o 
  -4   9   2       26.83       32.45      1.36 o 
  -3   9   2       29.22       33.66      1.22 o 
  -2   9   2        1.24        1.48      0.75 o 
  -1   9   2      131.53      132.44      2.59 o 
   0   9   2     1182.02     1172.85     13.06 o 
   1   9   2       47.59       47.27      2.12 o 
   2   9   2       14.43       12.74      1.37 o 
   3   9   2      743.58      769.53     10.49 o 
   4   9   2      205.03      201.24      3.69 o 
   5   9   2       89.87      102.62      3.36 o 
   6   9   2        5.91        7.79      1.05 o 
   7   9   2        0.85        1.96      1.00 o 
  -6  10   2        0.37        0.93      0.83 o 
  -5  10   2       11.53       12.37      1.10 o 
  -4  10   2      271.64      267.80      3.99 o 
  -3  10   2       12.66       11.68      1.29 o 
  -2  10   2      191.41      180.88      3.84 o 
  -1  10   2       23.65       26.08      1.35 o 
   0  10   2       40.38       39.43      1.65 o 
   1  10   2      426.18      420.30      6.64 o 
   2  10   2      205.15      204.55      3.98 o 
   3  10   2        0.95       -0.69      1.38 o 
   4  10   2       60.96       59.80      2.55 o 
   5  10   2       80.70       74.74      2.93 o 
   6  10   2       31.66       27.19      1.59 o 
  -5  11   2      385.54      391.29      6.43 o 
  -4  11   2       15.37       12.51      1.40 o 
  -3  11   2      109.22       96.27      2.62 o 
  -2  11   2       17.94       14.53      1.40 o 
  -1  11   2        4.62        4.04      0.97 o 
   0  11   2      441.83      424.83      5.71 o 
   1  11   2      146.71      141.46      4.27 o 
   2  11   2       18.27       16.22      2.76 o 
   3  11   2       56.32       50.88      2.55 o 
   4  11   2      106.70       94.92      3.29 o 
   5  11   2        3.04        0.35      1.38 o 
  -4  12   2       10.52        8.71      1.32 o 
  -3  12   2      142.31      154.68      3.48 o 
  -2  12   2        3.26        3.19      1.22 o 
  -1  12   2        2.76        0.67      1.38 o 
   0  12   2       39.11       36.33      2.68 o 
   1  12   2        0.81        0.86      1.71 o 
   2  12   2        4.95        7.51      2.07 o 
   3  12   2        0.03       -2.07      1.38 o 
   4  12   2        0.12       -0.78      1.33 o 
  -2  13   2       18.41       18.71      4.49 o 
  -1  13   2       49.31       47.63      4.49 o 
   0  13   2       12.36        8.86      2.24 o 
   1  13   2        0.27       -4.24      4.31 o 
   2  13   2        7.05        6.99      2.42 o 
  -9   0   3       95.43       85.01      2.90 o 
  -7   0   3       57.38       55.89      2.76 o 
  -5   0   3     2403.51     2408.21     28.74 o 
  -3   0   3      616.27      560.26      7.03 o 
  -1   0   3     1317.06      956.74    125.13 o 
   1   0   3     8393.89     8220.11    118.49 o 
   3   0   3        0.10       -0.42      0.28 o 
   5   0   3     1112.55     1089.57     13.40 o 
   7   0   3       53.34       55.77      2.20 o 
   9   0   3        6.42       11.28      1.46 o 
  -9   1   3        3.32        4.54      0.86 o 
  -8   1   3       17.44       15.15      0.79 o 
  -7   1   3       33.32       26.66      0.93 o 
  -6   1   3        4.61        6.07      0.91 o 
  -5   1   3      515.27      504.79      4.74 o 
  -4   1   3      788.53      770.42      6.78 o 
  -3   1   3      299.68      304.30      2.91 o 
  -2   1   3    20041.30    19015.37    157.29 o 
  -1   1   3      701.85      605.94     14.28 o 
   1   1   3     1293.95     1230.14     12.62 o 
   2   1   3      844.56      774.04      7.28 o 
   3   1   3     1004.71     1012.58      8.63 o 
   4   1   3       83.17       91.03      1.18 o 
   5   1   3      476.69      476.23      4.43 o 
   6   1   3        0.52       -0.14      0.77 o 
   7   1   3       61.21       65.35      1.55 o 
   8   1   3        4.30        5.83      0.76 o 
   9   1   3       11.57       12.17      1.04 o 
  -9   2   3        0.17        1.36      0.80 o 
  -8   2   3       55.73       55.41      1.43 o 
  -7   2   3       27.98       27.02      0.89 o 
  -6   2   3        1.35       -0.23      0.44 o 
  -5   2   3      188.86      190.17      2.18 o 
  -4   2   3     2247.02     2157.43     21.87 o 
  -3   2   3      408.88      387.95      3.59 o 
  -2   2   3      192.19      182.46      1.83 o 
  -1   2   3     1280.11     1260.47     13.02 o 
   0   2   3       15.57       17.09      1.26 o 
   1   2   3     1836.13     1662.76     18.93 o 
   2   2   3      588.34      542.15      5.24 o 
   3   2   3     1369.21     1395.32     12.92 o 
   4   2   3      163.55      184.43      1.94 o 
   5   2   3      282.18      302.37      3.36 o 
   6   2   3        0.12       -0.21      0.46 o 
   7   2   3      159.51      164.68      2.34 o 
   8   2   3       20.31       21.37      1.11 o 
   9   2   3       21.16       20.84      1.44 o 
  -9   3   3       40.30       41.84      1.50 o 
  -8   3   3        0.83        0.23      0.61 o 
  -7   3   3        1.71        0.39      0.59 o 
  -6   3   3       19.10       15.22      0.72 o 
  -5   3   3      116.37      123.35      1.61 o 
  -4   3   3       27.14       28.17      0.77 o 
  -3   3   3      181.85      176.35      1.89 o 
  -2   3   3      529.88      532.12      4.71 o 
  -1   3   3      569.78      568.13      8.16 o 
   0   3   3      397.82      363.21      8.02 o 
   1   3   3      281.35      275.33      4.03 o 
   2   3   3     1227.15     1330.96     12.31 o 
   3   3   3        0.21       -0.04      0.25 o 
   4   3   3       70.50       56.93      1.03 o 
   5   3   3      227.57      230.98      2.74 o 
   6   3   3       50.95       50.18      1.26 o 
   7   3   3        9.54       11.63      0.77 o 
   8   3   3      180.27      186.31      3.66 o 
   9   3   3       74.83       78.74      2.93 o 
  -9   4   3        1.26        1.19      0.85 o 
  -8   4   3        0.78        1.29      0.72 o 
  -7   4   3       83.49       82.57      1.85 o 
  -6   4   3       60.05       58.17      1.32 o 
  -5   4   3        0.52       -0.47      0.44 o 
  -4   4   3      496.86      498.54      4.63 o 
  -3   4   3       12.38       13.21      0.93 o 
  -2   4   3        7.76        9.50      0.41 o 
  -1   4   3       94.34      105.03      1.25 o 
   0   4   3      617.63      638.75      5.55 o 
   1   4   3       68.33       73.25      1.05 o 
   2   4   3     2013.15     2114.35     17.64 o 
   3   4   3      720.80      780.52      7.55 o 
   4   4   3        4.03        0.85      0.41 o 
   5   4   3       40.37       42.57      1.07 o 
   6   4   3       39.58       41.00      1.07 o 
   7   4   3      132.47      129.12      2.33 o 
   8   4   3      101.69      105.71      2.58 o 
   9   4   3       96.06       96.35      3.29 o 
  -8   5   3        0.86        1.58      0.72 o 
  -7   5   3        0.41        0.12      0.66 o 
  -6   5   3       20.19       18.36      1.00 o 
  -5   5   3       48.64       47.79      1.54 o 
  -4   5   3      320.69      348.49      3.92 o 
  -3   5   3       23.25       20.06      0.80 o 
  -2   5   3       12.52       13.80      0.61 o 
  -1   5   3      278.42      298.65      3.23 o 
   0   5   3       92.67       89.67      1.15 o 
   1   5   3     1562.24     1736.07     15.96 o 
   2   5   3      249.39      285.19      2.73 o 
   3   5   3       22.87       18.72      0.68 o 
   4   5   3       12.97       12.78      0.76 o 
   5   5   3        1.32        1.26      0.54 o 
   6   5   3       10.10        8.74      0.76 o 
   7   5   3       93.38       97.96      2.39 o 
   8   5   3       32.10       32.16      1.59 o 
  -8   6   3        9.10        7.60      1.05 o 
  -7   6   3        0.00       -0.47      0.85 o 
  -6   6   3        1.00        0.13      0.63 o 
  -5   6   3       38.37       44.22      1.19 o 
  -4   6   3      122.77      133.81      2.04 o 
  -3   6   3        7.71        9.64      0.67 o 
  -2   6   3      596.59      667.65      6.69 o 
  -1   6   3      558.72      572.56      5.82 o 
   0   6   3      987.61     1104.07      9.53 o 
   1   6   3      277.94      268.26      2.90 o 
   2   6   3      258.41      269.43      2.70 o 
   3   6   3      511.05      531.13      5.44 o 
   4   6   3     1315.73     1289.57     13.92 o 
   5   6   3        8.10        8.38      1.10 o 
   6   6   3        0.01       -1.07      0.71 o 
   7   6   3        0.33        0.23      0.80 o 
   8   6   3        1.86        1.84      1.00 o 
  -8   7   3        6.72        8.24      1.10 o 
  -7   7   3        8.93       11.00      0.98 o 
  -6   7   3        4.00        4.01      0.76 o 
  -5   7   3        0.04       -0.34      0.61 o 
  -4   7   3       83.80       80.35      1.59 o 
  -3   7   3      117.09      121.29      2.33 o 
  -2   7   3       99.18       93.30      1.67 o 
  -1   7   3      627.12      629.27      6.37 o 
   0   7   3      100.40       98.32      2.15 o 
   1   7   3       74.48       79.28      1.25 o 
   2   7   3        1.08        1.29      0.55 o 
   3   7   3       78.35       86.04      1.82 o 
   4   7   3        0.78        1.37      0.66 o 
   5   7   3      334.01      347.90      5.37 o 
   6   7   3       10.41       10.22      1.05 o 
   7   7   3       79.70       79.91      3.46 o 
   8   7   3       16.88       19.63      2.42 o 
  -7   8   3        2.60        3.63      0.84 o 
  -6   8   3        7.67        9.59      0.96 o 
  -5   8   3       15.43       16.73      1.14 o 
  -4   8   3       44.00       44.02      1.40 o 
  -3   8   3        2.87        1.13      0.64 o 
  -2   8   3      150.06      138.77      2.14 o 
  -1   8   3      182.19      176.38      2.44 o 
   0   8   3      113.26      106.04      1.81 o 
   1   8   3        0.25        0.72      0.74 o 
   2   8   3       37.56       37.74      1.77 o 
   3   8   3       55.83       58.70      1.64 o 
   4   8   3      417.21      406.82      5.95 o 
   5   8   3       99.57       92.23      2.32 o 
   6   8   3      167.52      164.42      4.27 o 
   7   8   3       40.31       43.20      2.31 o 
  -7   9   3        9.20        9.60      1.05 o 
  -6   9   3        4.80        5.63      0.94 o 
  -5   9   3        2.61        2.50      0.79 o 
  -4   9   3       37.98       41.32      1.47 o 
  -3   9   3      173.79      177.47      2.60 o 
  -2   9   3      562.39      543.24      5.87 o 
  -1   9   3        7.78        8.74      0.99 o 
   0   9   3      188.19      189.62      3.12 o 
   1   9   3      564.25      585.31      7.09 o 
   2   9   3        5.46        8.53      1.40 o 
   3   9   3      915.67      890.05     14.75 o 
   4   9   3       32.59       31.09      1.50 o 
   5   9   3       11.44       11.82      1.20 o 
   6   9   3        2.71        2.53      1.00 o 
  -6  10   3        1.97        2.79      0.96 o 
  -5  10   3        6.29        9.88      1.56 o 
  -4  10   3       47.62       46.91      1.65 o 
  -3  10   3      138.88      140.90      3.84 o 
  -2  10   3       22.89       25.03      1.30 o 
  -1  10   3      313.06      326.76      4.64 o 
   0  10   3       29.53       29.48      2.73 o 
   1  10   3       37.54       43.10      6.39 o 
   2  10   3       39.44       43.15      3.80 o 
   3  10   3       75.21       65.72      4.31 o 
   4  10   3        1.10        1.21      1.22 o 
   5  10   3       33.90       32.26      2.06 o 
   6  10   3        3.16        6.01      1.34 o 
  -5  11   3        0.34        0.91      1.35 o 
  -4  11   3       53.73       64.23      2.35 o 
  -3  11   3       88.34       86.07      2.55 o 
  -2  11   3       27.88       26.01      1.43 o 
  -1  11   3        1.20        0.90      1.09 o 
   0  11   3       65.69       58.32      3.29 o 
   1  11   3        9.39        6.79      1.71 o 
   2  11   3       19.16       13.29      1.95 o 
   3  11   3        6.17        2.38      1.33 o 
   4  11   3        1.40        3.29      1.73 o 
   5  11   3        6.48        6.69      2.76 o 
  -4  12   3       11.01       11.73      1.72 o 
  -3  12   3       14.47       17.35      2.42 o 
  -2  12   3        0.89       -1.50      1.73 o 
  -1  12   3       11.01        8.68      1.46 o 
   0  12   3       15.97        8.59      2.06 o 
   1  12   3       81.83       75.01      3.53 o 
   2  12   3        0.34       -1.17      1.73 o 
   3  12   3       12.36       13.04      2.24 o 
   4  12   3        5.11        4.62      1.57 o 
  -2  13   3        6.55        5.62      3.62 o 
  -1  13   3        4.57       -3.80      3.11 o 
   0  13   3        0.03       -1.73      1.95 o 
   1  13   3       16.27       13.81      2.31 o 
   2  13   3       10.05       11.48      2.20 o 
  -8   0   4      237.85      243.53      4.11 o 
  -6   0   4      386.92      404.32      5.77 o 
  -4   0   4     2103.04     2065.99     24.69 o 
  -2   0   4     1168.91     1182.22     14.14 o 
   0   0   4      349.04      375.49      5.73 o 
   2   0   4      365.64      296.18      3.85 o 
   4   0   4     2978.59     3136.77     36.91 o 
   6   0   4        1.79        2.61      0.83 o 
   8   0   4       25.80       26.92      1.71 o 
  -9   1   4       69.72       67.64      1.66 o 
  -8   1   4       40.53       39.41      1.07 o 
  -7   1   4      122.10      114.67      1.98 o 
  -6   1   4      173.60      181.73      2.22 o 
  -5   1   4      474.28      459.84      4.41 o 
  -4   1   4     5105.46     5113.62     42.45 o 
  -3   1   4      386.89      340.83      3.23 o 
  -2   1   4       10.05       13.52      0.44 o 
  -1   1   4       16.52        9.81      0.49 o 
   0   1   4      250.89      217.69      2.22 o 
   1   1   4     1987.93     1970.18     17.95 o 
   2   1   4     1546.75     1678.35     13.99 o 
   3   1   4      220.10      240.20      2.59 o 
   4   1   4      634.49      648.29      5.74 o 
   5   1   4       46.14       49.19      1.04 o 
   6   1   4       28.06       27.77      0.91 o 
   7   1   4        0.84        0.81      0.59 o 
   8   1   4       15.42       15.28      1.04 o 
   9   1   4        7.32        8.60      0.98 o 
  -9   2   4        0.57        1.07      0.72 o 
  -8   2   4        0.14        0.51      0.80 o 
  -7   2   4       28.74       25.45      0.91 o 
  -6   2   4      442.61      426.24      4.29 o 
  -5   2   4       11.93       15.46      0.67 o 
  -4   2   4      210.97      192.97      2.13 o 
  -3   2   4      294.81      272.23      2.67 o 
  -2   2   4      139.35      161.25      1.69 o 
  -1   2   4       30.28       24.81      0.83 o 
   0   2   4     1019.08      996.40      9.19 o 
   1   2   4      282.08      275.49      2.83 o 
   2   2   4       59.24       52.52      0.89 o 
   3   2   4       76.80       90.19      1.26 o 
   4   2   4     1046.13     1115.39     10.58 o 
   5   2   4       23.22       24.33      0.91 o 
   6   2   4       69.85       69.34      1.42 o 
   7   2   4        0.40        0.30      0.85 o 
   8   2   4        5.88        5.20      0.81 o 
   9   2   4      110.53      114.73      2.96 o 
  -9   3   4        5.33        6.04      0.90 o 
  -8   3   4       10.75        7.25      0.84 o 
  -7   3   4        3.54        3.13      0.76 o 
  -6   3   4       78.42       75.28      1.33 o 
  -5   3   4      489.95      472.42      4.52 o 
  -4   3   4      900.54      921.16      8.09 o 
  -3   3   4       33.13       35.77      0.77 o 
  -2   3   4       90.41      109.04      1.30 o 
  -1   3   4       17.54       19.54      0.52 o 
   0   3   4      488.58      492.30      4.33 o 
   1   3   4      109.65       97.98      1.14 o 
   2   3   4        1.47        1.38      0.55 o 
   3   3   4      450.42      468.78      4.68 o 
   4   3   4      288.13      298.82      3.26 o 
   5   3   4       21.95       21.25      0.85 o 
   6   3   4       15.34       15.15      0.77 o 
   7   3   4        0.29        0.89      0.54 o 
   8   3   4       93.95       95.43      2.45 o 
   9   3   4        1.64        2.93      1.22 o 
  -9   4   4       17.59       17.49      1.16 o 
  -8   4   4        0.18       -0.99      0.66 o 
  -7   4   4       41.22       37.49      1.40 o 
  -6   4   4       39.51       42.87      1.20 o 
  -5   4   4       17.34       17.58      0.80 o 
  -4   4   4      433.20      481.82      4.52 o 
  -3   4   4       82.17       82.81      1.17 o 
  -2   4   4      137.41      133.02      1.53 o 
  -1   4   4      650.63      625.57      5.52 o 
   0   4   4       59.59       69.16      1.23 o 
   1   4   4     3312.71     3429.68     28.58 o 
   2   4   4      751.10      818.95      7.83 o 
   3   4   4      151.05      164.31      2.01 o 
   4   4   4       24.47       26.45      0.87 o 
   5   4   4        0.02        0.16      0.41 o 
   6   4   4        0.03        0.59      0.51 o 
   7   4   4       60.98       67.11      1.63 o 
   8   4   4       11.48       12.17      1.46 o 
  -8   5   4        3.14        2.16      0.72 o 
  -7   5   4       22.21       23.27      1.69 o 
  -6   5   4        5.22        5.49      0.64 o 
  -5   5   4      282.65      295.11      3.51 o 
  -4   5   4        8.75        7.24      0.67 o 
  -3   5   4      165.51      173.50      2.22 o 
  -2   5   4       58.83       55.12      1.18 o 
  -1   5   4      848.62      843.66      7.35 o 
   0   5   4       26.83       27.46      0.75 o 
   1   5   4      150.80      173.54      1.87 o 
   2   5   4      347.20      387.84      3.64 o 
   3   5   4      526.03      540.32      5.79 o 
   4   5   4      342.37      325.60      4.04 o 
   5   5   4       76.25       76.14      1.67 o 
   6   5   4      132.55      138.76      2.85 o 
   7   5   4       55.68       57.18      1.85 o 
   8   5   4      165.56      172.33      3.52 o 
  -8   6   4        6.04        5.31      1.05 o 
  -7   6   4        6.42        8.48      1.00 o 
  -6   6   4        8.89        7.15      0.81 o 
  -5   6   4      123.21      118.45      1.97 o 
  -4   6   4       45.98       50.77      1.26 o 
  -3   6   4       68.63       79.99      1.53 o 
  -2   6   4      246.44      298.62      3.44 o 
  -1   6   4        7.98        6.17      0.58 o 
   0   6   4      273.23      295.17      2.92 o 
   1   6   4        0.05        0.27      0.39 o 
   2   6   4      117.64      105.85      1.56 o 
   3   6   4       45.68       51.13      1.16 o 
   4   6   4       44.45       41.80      1.32 o 
   5   6   4       77.57       72.43      1.99 o 
   6   6   4        4.33        3.16      1.13 o 
   7   6   4      130.66      141.47      3.05 o 
   8   6   4        0.36       -0.03      0.91 o 
  -8   7   4        7.87        9.27      1.01 o 
  -7   7   4        0.99        0.69      0.76 o 
  -6   7   4        4.11        3.93      0.76 o 
  -5   7   4        3.82        3.99      0.67 o 
  -4   7   4        8.84        9.92      0.75 o 
  -3   7   4        4.27        3.25      0.65 o 
  -2   7   4      100.53       85.25      1.58 o 
  -1   7   4      249.40      266.37      3.15 o 
   0   7   4      218.16      240.75      2.91 o 
   1   7   4      114.48      112.06      1.49 o 
   2   7   4      126.63      124.72      2.04 o 
   3   7   4      507.56      500.33      7.12 o 
   4   7   4       77.64       80.33      2.03 o 
   5   7   4      184.24      188.88      5.03 o 
   6   7   4        2.90        3.03      0.91 o 
   7   7   4       17.30       20.44      1.45 o 
  -7   8   4        5.59        6.29      0.94 o 
  -6   8   4       24.12       19.70      1.16 o 
  -5   8   4        8.60        8.92      0.94 o 
  -4   8   4       81.65       85.55      1.74 o 
  -3   8   4      188.77      193.38      2.76 o 
  -2   8   4      372.62      377.59      4.33 o 
  -1   8   4       41.19       37.72      1.14 o 
   0   8   4        9.36        8.29      0.75 o 
   1   8   4      223.19      221.08      3.23 o 
   2   8   4        8.11       11.08      1.07 o 
   3   8   4      361.45      391.58      5.75 o 
   4   8   4      119.63      129.52      5.14 o 
   5   8   4       84.09       86.87      2.32 o 
   6   8   4        0.23       -1.20      0.80 o 
   7   8   4        2.42        1.96      1.00 o 
  -6   9   4        7.63        7.00      0.96 o 
  -5   9   4        3.74        4.84      0.85 o 
  -4   9   4      110.92      106.73      2.22 o 
  -3   9   4       32.01       29.33      1.18 o 
  -2   9   4      638.44      665.83      7.01 o 
  -1   9   4      535.74      542.18      6.70 o 
   0   9   4      269.82      281.66      5.29 o 
   1   9   4      311.12      346.68      7.20 o 
   2   9   4      716.36      742.86     12.81 o 
   3   9   4       26.99       30.61      2.06 o 
   4   9   4       40.15       37.49      1.57 o 
   5   9   4       55.49       57.40      2.22 o 
   6   9   4       30.40       31.13      2.20 o 
  -6  10   4        0.37        3.34      0.83 o 
  -5  10   4       39.70       37.07      1.83 o 
  -4  10   4       11.75       13.37      1.10 o 
  -3  10   4       17.16       13.01      1.02 o 
  -2  10   4      129.33      133.69      2.79 o 
  -1  10   4        3.78        2.95      1.10 o 
   0  10   4      388.01      388.39      7.80 o 
   1  10   4      150.26      135.54      4.27 o 
   2  10   4       92.46       86.81      3.42 o 
   3  10   4       12.16       10.36      2.42 o 
   4  10   4        1.08       -1.88      1.38 o 
   5  10   4       54.51       55.07      2.68 o 
   6  10   4       96.28       99.82      4.66 o 
  -5  11   4        0.06        0.11      0.80 o 
  -4  11   4        0.11        1.04      1.23 o 
  -3  11   4       11.58       10.20      1.46 o 
  -2  11   4        1.40       -1.11      1.77 o 
  -1  11   4       31.30       24.97      2.06 o 
   0  11   4       23.65       21.18      3.11 o 
   1  11   4        5.31        4.60      1.82 o 
   2  11   4       33.68       24.45      2.31 o 
   3  11   4      103.86       89.98      3.53 o 
   4  11   4        7.98        5.20      1.90 o 
   5  11   4       16.29       15.71      4.31 o 
  -3  12   4        0.53        1.57      3.80 o 
  -2  12   4       93.70       78.25      3.97 o 
  -1  12   4        1.47        1.04      2.07 o 
   0  12   4       11.57       11.93      2.20 o 
   1  12   4        1.69        3.08      2.93 o 
   2  12   4        1.63        0.17      1.71 o 
   3  12   4        2.47        2.24      1.71 o 
  -1  13   4       11.61        6.72      3.45 o 
   0  13   4       16.29       15.03      2.44 o 
   1  13   4       58.27       60.85      3.53 o 
  -9   0   5       49.09       52.38      1.92 o 
  -7   0   5      137.44      129.68      3.44 o 
  -5   0   5      877.06      900.59     11.35 o 
  -3   0   5       82.79       79.08      1.59 o 
  -1   0   5        0.04        0.82      0.30 o 
   1   0   5     6146.45     5922.84     70.05 o 
   3   0   5      809.21      900.87     11.02 o 
   5   0   5      109.46      115.29      2.68 o 
   7   0   5        8.04       10.60      1.22 o 
   9   0   5        5.29        5.89      1.22 o 
  -9   1   5       13.66       12.06      1.05 o 
  -8   1   5        7.20        9.68      0.72 o 
  -7   1   5      288.75      268.61      3.54 o 
  -6   1   5      696.91      666.98      6.24 o 
  -5   1   5        5.36        7.10      0.93 o 
  -4   1   5      384.68      411.51      3.94 o 
  -3   1   5      679.11      674.36      6.00 o 
  -2   1   5      374.66      389.86      3.59 o 
  -1   1   5     1024.88     1014.35      8.61 o 
   0   1   5     1083.73     1068.91      9.06 o 
   1   1   5     1827.33     1808.19     15.09 o 
   2   1   5      498.90      531.79      5.13 o 
   3   1   5     1348.18     1351.06     12.56 o 
   4   1   5        0.02        0.45      0.35 o 
   5   1   5        1.33        1.60      0.41 o 
   6   1   5        0.06       -0.09      0.52 o 
   7   1   5        0.98        2.51      0.98 o 
   8   1   5       36.53       37.67      1.38 o 
   9   1   5       20.44       22.13      1.52 o 
  -9   2   5       10.12       10.91      1.04 o 
  -8   2   5       12.87        9.81      0.95 o 
  -7   2   5       55.84       59.45      1.28 o 
  -6   2   5        1.44        3.88      0.58 o 
  -5   2   5        0.21       -0.56      0.44 o 
  -4   2   5     2559.48     2556.72     21.51 o 
  -3   2   5       52.78       49.61      0.93 o 
  -2   2   5       11.32       19.67      0.64 o 
  -1   2   5      421.23      443.46      3.99 o 
   0   2   5      246.78      265.25      2.77 o 
   1   2   5      497.62      518.37      5.02 o 
   2   2   5      118.71      134.21      1.47 o 
   3   2   5       53.00       64.46      1.10 o 
   4   2   5      134.76      154.34      2.00 o 
   5   2   5       53.59       54.15      1.14 o 
   6   2   5       61.34       67.51      1.39 o 
   7   2   5       14.90       14.13      0.90 o 
   8   2   5      228.99      238.05      4.19 o 
   9   2   5       79.16       86.02      2.45 o 
  -9   3   5       30.85       31.36      1.46 o 
  -8   3   5       28.87       30.11      1.38 o 
  -7   3   5       28.00       26.47      1.30 o 
  -6   3   5      183.86      168.72      2.15 o 
  -5   3   5      222.81      233.45      2.62 o 
  -4   3   5      180.81      178.81      2.08 o 
  -3   3   5        2.61        1.68      0.36 o 
  -2   3   5       95.00       86.88      1.16 o 
  -1   3   5      636.27      617.74      5.46 o 
   0   3   5      111.75       96.67      1.14 o 
   1   3   5     2650.92     2750.69     24.95 o 
   2   3   5      638.81      732.48      7.88 o 
   3   3   5     1249.09     1364.67     12.77 o 
   4   3   5       54.38       59.44      1.09 o 
   5   3   5      185.80      191.50      2.43 o 
   6   3   5      184.40      181.35      3.04 o 
   7   3   5      259.91      266.62      4.38 o 
   8   3   5        8.79       13.59      1.20 o 
  -8   4   5        0.38        0.64      0.70 o 
  -7   4   5       12.69       12.48      0.82 o 
  -6   4   5        2.90        4.78      1.03 o 
  -5   4   5        2.72        2.07      0.50 o 
  -4   4   5       30.19       25.43      0.85 o 
  -3   4   5      227.50      247.37      2.56 o 
  -2   4   5      489.34      506.22      4.61 o 
  -1   4   5       60.20       72.76      1.03 o 
   0   4   5     3873.01     4072.93     33.95 o 
   1   4   5      997.11     1097.27     10.26 o 
   2   4   5       37.94       44.38      0.97 o 
   3   4   5        7.23        7.78      0.48 o 
   4   4   5      437.47      452.91      4.74 o 
   5   4   5      636.28      649.21      7.37 o 
   6   4   5      114.18      120.87      2.20 o 
   7   4   5        6.02        6.09      0.86 o 
   8   4   5       82.65       81.09      2.80 o 
  -8   5   5       20.95       16.80      1.16 o 
  -7   5   5        0.24        0.38      0.66 o 
  -6   5   5        5.94        5.27      0.72 o 
  -5   5   5       37.63       38.64      1.19 o 
  -4   5   5       21.64       23.61      0.91 o 
  -3   5   5      108.54      106.20      1.68 o 
  -2   5   5       71.88       79.85      1.47 o 
  -1   5   5        8.13       12.68      0.51 o 
   0   5   5      374.57      392.90      3.66 o 
   1   5   5       10.19       15.06      0.58 o 
   2   5   5      414.93      371.62      3.51 o 
   3   5   5      498.02      479.63      4.95 o 
   4   5   5      103.12      106.17      2.39 o 
   5   5   5       40.06       41.99      1.32 o 
   6   5   5      128.92      130.87      2.65 o 
   7   5   5       80.20       81.78      2.27 o 
   8   5   5      112.96      119.06      3.53 o 
  -8   6   5        0.03        1.15      1.20 o 
  -7   6   5        0.02        0.55      0.66 o 
  -6   6   5      144.29      143.61      2.28 o 
  -5   6   5      114.63      117.56      1.97 o 
  -4   6   5      481.74      501.93      5.43 o 
  -3   6   5      322.26      333.57      3.84 o 
  -2   6   5       58.67       61.71      1.28 o 
  -1   6   5      290.70      298.48      3.41 o 
   0   6   5       80.54       76.98      1.13 o 
   1   6   5       10.12       10.75      0.54 o 
   2   6   5      938.02      942.74     10.24 o 
   3   6   5        5.62        5.42      0.63 o 
   4   6   5       23.91       25.00      1.11 o 
   5   6   5       22.71       21.69      1.25 o 
   6   6   5        5.93        3.34      1.00 o 
   7   6   5      193.03      197.38      3.71 o 
   8   6   5        0.26        0.12      1.00 o 
  -7   7   5        0.62        1.05      0.94 o 
  -6   7   5        3.51        3.56      0.79 o 
  -5   7   5       40.56       41.44      1.31 o 
  -4   7   5      188.46      193.65      2.71 o 
  -3   7   5       52.66       60.51      1.40 o 
  -2   7   5      373.86      402.99      4.43 o 
  -1   7   5      114.55      117.38      1.86 o 
   0   7   5      119.73      112.71      1.78 o 
   1   7   5       46.81       50.48      1.56 o 
   2   7   5     1723.52     1760.03     18.42 o 
   3   7   5      647.87      634.72     13.29 o 
   4   7   5       65.04       61.09      1.81 o 
   5   7   5       16.56       13.02      1.12 o 
   6   7   5        0.69        0.35      0.80 o 
   7   7   5       32.47       43.67      3.13 o 
  -7   8   5        4.24        3.61      0.87 o 
  -6   8   5       22.03       20.96      1.30 o 
  -5   8   5       93.52       93.31      2.14 o 
  -4   8   5        7.11        7.71      0.77 o 
  -3   8   5      369.78      365.32      5.79 o 
  -2   8   5      231.73      233.80      3.06 o 
  -1   8   5      184.48      189.07      2.59 o 
   0   8   5       14.72       13.36      0.94 o 
   1   8   5      609.68      591.84     11.56 o 
   2   8   5        5.11        4.65      2.42 o 
   3   8   5      102.53      103.08      6.56 o 
   4   8   5       40.00       35.10      1.57 o 
   5   8   5      160.52      168.49      3.38 o 
   6   8   5       23.62       21.74      1.45 o 
   7   8   5       73.40       75.95      2.39 o 
  -6   9   5       37.59       38.70      1.61 o 
  -5   9   5      173.01      178.89      3.09 o 
  -4   9   5      189.99      192.21      2.89 o 
  -3   9   5       37.77       37.49      1.29 o 
  -2   9   5        1.27        0.94      0.73 o 
  -1   9   5       81.19       81.09      1.89 o 
   0   9   5      360.82      373.67      5.78 o 
   1   9   5      226.13      219.00      5.87 o 
   2   9   5       62.78       59.34      6.21 o 
   3   9   5       56.72       54.44      2.80 o 
   4   9   5       76.84       81.02      2.23 o 
   5   9   5      105.25      112.11      2.99 o 
   6   9   5        7.00        6.25      1.12 o 
  -5  10   5        2.03        0.54      0.80 o 
  -4  10   5       12.03       11.18      1.20 o 
  -3  10   5        6.80        4.99      0.93 o 
  -2  10   5        8.37       10.97      1.32 o 
  -1  10   5       35.44       36.81      1.76 o 
   0  10   5       24.80       27.08      2.31 o 
   1  10   5       24.26       21.40      2.20 o 
   2  10   5        3.84        2.93      1.71 o 
   3  10   5      122.16      118.06      3.91 o 
   4  10   5       14.37       10.01      2.42 o 
   5  10   5        9.81        3.45      1.46 o 
  -4  11   5       11.65       13.88      1.72 o 
  -3  11   5        4.06        3.75      1.29 o 
  -2  11   5       34.51       34.35      2.97 o 
  -1  11   5      115.34      122.78      4.27 o 
   0  11   5       79.52       70.68      3.66 o 
   1  11   5       88.14       89.73      3.78 o 
   2  11   5        1.24        1.23      2.24 o 
   3  11   5       12.16       14.45      2.06 o 
   4  11   5        0.26       -0.12      2.76 o 
  -3  12   5        2.01        0.61      1.26 o 
  -2  12   5        3.72        0.25      1.15 o 
  -1  12   5       57.31       57.56      3.66 o 
   0  12   5        8.45        3.49      2.24 o 
   1  12   5        3.89        2.24      1.95 o 
   2  12   5        3.84        1.55      1.71 o 
   3  12   5        8.62        9.78      1.95 o 
  -8   0   6       28.22       27.00      1.40 o 
  -6   0   6      172.07      148.49      2.85 o 
  -4   0   6      719.64      732.26      9.29 o 
  -2   0   6        1.15        0.52      0.69 o 
   0   0   6      247.76      307.51      4.12 o 
   2   0   6     1262.30     1345.28     16.13 o 
   4   0   6        8.01        9.89      0.71 o 
   6   0   6       54.62       51.10      1.95 o 
   8   0   6       32.84       33.14      2.76 o 
  -9   1   6        6.53        6.90      0.83 o 
  -8   1   6       81.72       76.34      1.50 o 
  -7   1   6       85.43       76.82      1.47 o 
  -6   1   6       11.97        9.28      0.69 o 
  -5   1   6      415.17      390.55      3.94 o 
  -4   1   6      192.63      200.11      2.23 o 
  -3   1   6        1.55        1.66      0.33 o 
  -2   1   6      366.22      343.80      3.26 o 
  -1   1   6       39.43       35.44      0.71 o 
   0   1   6     1618.12     1659.15     13.92 o 
   1   1   6      671.80      675.86      5.89 o 
   2   1   6      512.69      559.41      4.97 o 
   3   1   6      143.91      154.97      1.78 o 
   4   1   6       82.20       64.68      1.09 o 
   5   1   6       34.39       39.92      1.02 o 
   6   1   6       90.00       89.03      1.76 o 
   7   1   6      161.84      156.08      3.05 o 
   8   1   6       42.14       39.03      1.96 o 
  -9   2   6        6.11        4.17      0.90 o 
  -8   2   6       29.31       27.60      1.17 o 
  -7   2   6       79.63       70.18      1.41 o 
  -6   2   6      249.12      221.27      2.78 o 
  -5   2   6        3.61        3.24      0.49 o 
  -4   2   6      334.74      345.88      3.78 o 
  -3   2   6      185.71      187.47      2.09 o 
  -2   2   6      368.62      407.79      3.82 o 
  -1   2   6       16.42       14.43      0.48 o 
   0   2   6     1080.50     1262.86     10.68 o 
   1   2   6       33.48       32.65      1.51 o 
   2   2   6     2365.25     2573.63     21.45 o 
   3   2   6      445.11      485.25      4.38 o 
   4   2   6      103.28       99.31      1.74 o 
   5   2   6       21.60       27.62      0.89 o 
   6   2   6      242.96      242.91      3.92 o 
   7   2   6        0.45        1.84      0.80 o 
   8   2   6       34.29       34.45      2.86 o 
  -8   3   6       64.62       57.06      1.48 o 
  -7   3   6       81.18       64.43      1.51 o 
  -6   3   6      703.31      656.70      6.91 o 
  -5   3   6      191.45      174.83      2.18 o 
  -4   3   6       33.65       25.93      0.83 o 
  -3   3   6      143.47      145.02      1.78 o 
  -2   3   6      732.51      768.83      6.78 o 
  -1   3   6      346.38      351.31      3.32 o 
   0   3   6      102.70      130.55      1.72 o 
   1   3   6       76.91       93.62      1.35 o 
   2   3   6      282.73      315.46      3.30 o 
   3   3   6      213.84      230.96      2.70 o 
   4   3   6       57.59       53.79      1.33 o 
   5   3   6        9.87        9.25      0.80 o 
   6   3   6       30.29       31.41      1.21 o 
   7   3   6      254.37      258.78      5.31 o 
   8   3   6       40.92       44.32      1.79 o 
  -8   4   6       56.90       48.95      1.63 o 
  -7   4   6       67.43       63.64      1.74 o 
  -6   4   6        0.15       -0.27      0.52 o 
  -5   4   6       52.49       48.69      1.42 o 
  -4   4   6       23.81       29.40      0.87 o 
  -3   4   6       74.15       67.11      1.13 o 
  -2   4   6      100.26      106.95      1.43 o 
  -1   4   6      980.25     1060.98      9.15 o 
   0   4   6       11.58        8.90      0.40 o 
   1   4   6      345.74      346.35      3.64 o 
   2   4   6      151.67      165.89      1.97 o 
   3   4   6      445.44      440.64      7.07 o 
   4   4   6      232.24      237.15      3.23 o 
   5   4   6       11.86       10.95      0.84 o 
   6   4   6       95.22       99.49      1.98 o 
   7   4   6       94.07       94.55      2.45 o 
   8   4   6      207.58      209.57      6.04 o 
  -8   5   6        5.57        4.86      0.90 o 
  -7   5   6       10.49       10.45      0.90 o 
  -6   5   6       20.59       20.23      0.99 o 
  -5   5   6        6.89        5.67      0.70 o 
  -4   5   6       23.66       20.48      1.08 o 
  -3   5   6        5.35        6.79      0.60 o 
  -2   5   6       27.70       25.52      0.82 o 
  -1   5   6      496.88      491.85      4.56 o 
   0   5   6       25.13       24.76      0.63 o 
   1   5   6       16.56       16.71      0.67 o 
   2   5   6        4.01        2.74      0.63 o 
   3   5   6        4.47        5.22      0.79 o 
   4   5   6      467.33      460.22      5.46 o 
   5   5   6      296.43      312.65      4.17 o 
   6   5   6      200.73      203.30      3.10 o 
   7   5   6       97.17      105.99      2.65 o 
   8   5   6        7.51        5.46      1.33 o 
  -8   6   6       21.03       21.79      1.54 o 
  -7   6   6       26.20       22.69      1.29 o 
  -6   6   6       19.37       19.96      0.98 o 
  -5   6   6        1.01        0.76      0.57 o 
  -4   6   6       59.38       58.18      1.41 o 
  -3   6   6      295.49      289.55      3.47 o 
  -2   6   6        1.30        0.95      0.77 o 
  -1   6   6      129.85      121.52      1.85 o 
   0   6   6       20.88       16.54      0.93 o 
   1   6   6        0.00        0.73      0.49 o 
   2   6   6        0.04        1.35      0.66 o 
   3   6   6       39.22       37.60      1.99 o 
   4   6   6        4.35        4.51      0.85 o 
   5   6   6      423.95      436.24      6.43 o 
   6   6   6      286.78      291.80      7.19 o 
   7   6   6       42.85       43.08      1.79 o 
  -7   7   6       10.82       12.21      1.11 o 
  -6   7   6       37.44       42.55      1.49 o 
  -5   7   6       21.91       21.11      1.03 o 
  -4   7   6       28.68       35.83      1.27 o 
  -3   7   6       19.56       19.20      0.95 o 
  -2   7   6       80.53       82.90      1.60 o 
  -1   7   6       29.96       34.19      1.32 o 
   0   7   6       23.50       26.20      1.16 o 
   1   7   6        0.10       -0.69      0.57 o 
   2   7   6      334.73      352.81      4.51 o 
   3   7   6       44.17       44.07      1.76 o 
   4   7   6       11.74       12.35      1.33 o 
   5   7   6      144.87      154.64      3.18 o 
   6   7   6       64.77       64.18      2.61 o 
   7   7   6       32.75       32.66      1.65 o 
  -7   8   6        0.90        1.42      0.81 o 
  -6   8   6       24.16       23.14      1.32 o 
  -5   8   6       85.24       95.49      1.90 o 
  -4   8   6      598.93      623.36      6.72 o 
  -3   8   6        5.66        4.88      0.75 o 
  -2   8   6       11.70       11.82      1.07 o 
  -1   8   6      473.99      470.19      5.82 o 
   0   8   6      521.72      524.95      6.29 o 
   1   8   6      991.68     1013.13     13.03 o 
   2   8   6        6.61        3.28      1.71 o 
   3   8   6      466.79      472.96      6.93 o 
   4   8   6        8.98        8.34      1.04 o 
   5   8   6      161.95      162.98      3.29 o 
   6   8   6        3.28        3.43      1.55 o 
  -6   9   6       45.81       52.51      1.84 o 
  -5   9   6        0.38        0.06      0.71 o 
  -4   9   6        2.16        2.91      1.25 o 
  -3   9   6       14.06       14.81      1.35 o 
  -2   9   6      433.14      436.13      5.58 o 
  -1   9   6        1.42        1.28      0.75 o 
   0   9   6       80.88       97.93      6.39 o 
   1   9   6        0.17        0.74      1.57 o 
   2   9   6       58.89       60.44      2.93 o 
   3   9   6      208.96      192.79      5.13 o 
   4   9   6      216.19      208.85      5.37 o 
   5   9   6        2.80        0.31      2.76 o 
   6   9   6        0.02       -1.37      0.91 o 
  -5  10   6        0.79        1.80      0.98 o 
  -4  10   6        5.26        5.71      0.93 o 
  -3  10   6       73.24       76.36      2.64 o 
  -2  10   6       18.40       20.00      2.03 o 
  -1  10   6        2.88        3.97      1.95 o 
   0  10   6       49.51       50.14      3.04 o 
   1  10   6       67.97       62.26      3.97 o 
   2  10   6        3.26        0.35      1.71 o 
   3  10   6        6.23        6.35      1.82 o 
   4  10   6       33.27       30.05      2.44 o 
   5  10   6        5.83        4.59      1.57 o 
  -4  11   6       14.12       15.36      2.59 o 
  -3  11   6        0.00       -1.24      2.15 o 
  -2  11   6       95.55       94.61      3.59 o 
  -1  11   6        1.43        0.28      1.82 o 
   0  11   6       18.20       20.37      2.44 o 
   1  11   6       32.69       31.29      2.68 o 
   2  11   6        0.99        0.60      1.82 o 
   3  11   6       10.12       10.85      3.11 o 
   4  11   6       43.06       40.14      2.80 o 
  -3  12   6        0.12        0.50      1.26 o 
  -2  12   6        1.05       -0.20      2.06 o 
  -1  12   6       15.96       11.14      2.31 o 
   0  12   6        0.57        0.52      1.95 o 
   1  12   6        9.05        8.86      2.24 o 
   2  12   6       31.41       46.83      4.31 o 
  -9   0   7        0.07       -0.51      0.75 o 
  -7   0   7       83.04       88.87      2.25 o 
  -5   0   7       38.37       33.28      1.32 o 
  -3   0   7        7.12        6.80      0.65 o 
  -1   0   7     1671.17     1627.92     19.45 o 
   1   0   7     3132.54     3468.16     40.69 o 
   3   0   7       10.19       11.52      0.75 o 
   5   0   7        3.88        4.81      1.21 o 
   7   0   7      253.45      260.61      7.25 o 
  -8   1   7        0.14       -0.02      0.56 o 
  -7   1   7       43.53       40.65      1.15 o 
  -6   1   7      143.76      128.08      1.85 o 
  -5   1   7        5.79        7.63      1.30 o 
  -4   1   7       65.89       67.46      1.34 o 
  -3   1   7        7.55        8.11      0.48 o 
  -2   1   7      212.76      230.83      2.41 o 
  -1   1   7       21.35       18.70      0.67 o 
   0   1   7        4.06        4.42      0.39 o 
   1   1   7       49.26       53.23      1.04 o 
   2   1   7        6.90       13.24      0.51 o 
   3   1   7       56.78       54.78      0.98 o 
   4   1   7       81.71       80.42      1.38 o 
   5   1   7       50.52       51.20      1.59 o 
   6   1   7       78.75       77.85      1.99 o 
   7   1   7        6.08        4.25      0.91 o 
   8   1   7       37.68       39.53      2.20 o 
  -8   2   7      128.98      121.07      2.15 o 
  -7   2   7       16.94       17.82      0.85 o 
  -6   2   7      145.23      127.20      1.87 o 
  -5   2   7      145.32      135.55      1.83 o 
  -4   2   7       15.74       13.93      0.64 o 
  -3   2   7       82.08       76.87      1.32 o 
  -2   2   7       16.75       21.00      0.66 o 
  -1   2   7      945.65      936.73      8.14 o 
   0   2   7     1466.15     1631.99     13.78 o 
   1   2   7       15.57       24.16      0.78 o 
   2   2   7      383.90      412.46      3.84 o 
   3   2   7        0.08        0.23      0.55 o 
   4   2   7      127.82      124.76      2.11 o 
   5   2   7       97.33       82.82      1.76 o 
   6   2   7      421.61      419.78      6.04 o 
   7   2   7      277.95      280.02      5.80 o 
   8   2   7       30.92       29.92      1.52 o 
  -8   3   7       28.69       21.69      1.08 o 
  -7   3   7        9.23        9.83      0.82 o 
  -6   3   7        8.66        6.61      0.64 o 
  -5   3   7        0.64        0.44      0.49 o 
  -4   3   7       52.17       47.12      1.13 o 
  -3   3   7      199.33      189.59      2.15 o 
  -2   3   7     1307.79     1393.84     11.94 o 
  -1   3   7     2865.18     2939.94     24.55 o 
   0   3   7      607.14      671.26      6.56 o 
   1   3   7       53.64       75.48      1.24 o 
   2   3   7        2.57        8.84      0.95 o 
   3   3   7      419.39      422.89      5.00 o 
   4   3   7       87.60       88.83      1.81 o 
   5   3   7       92.21       99.22      2.25 o 
   6   3   7      196.57      199.67      5.82 o 
   7   3   7       12.60       11.07      1.05 o 
   8   3   7       41.18       41.59      2.24 o 
  -8   4   7       13.51       15.72      1.44 o 
  -7   4   7        1.47        1.90      0.81 o 
  -6   4   7       94.37       94.51      1.82 o 
  -5   4   7        0.18        0.79      0.52 o 
  -4   4   7       95.60       92.31      1.66 o 
  -3   4   7       47.51       41.70      0.97 o 
  -2   4   7      382.38      380.25      3.67 o 
  -1   4   7        7.87        6.67      0.62 o 
   0   4   7       29.69       42.31      0.99 o 
   1   4   7      168.44      160.20      2.01 o 
   2   4   7      841.18      856.45      9.34 o 
   3   4   7      162.62      168.67      2.60 o 
   4   4   7      276.06      259.29      3.56 o 
   5   4   7        2.08        0.92      0.80 o 
   6   4   7      302.87      322.43      4.31 o 
   7   4   7      198.11      200.68      3.78 o 
   8   4   7       11.36       11.69      1.46 o 
  -8   5   7        0.06       -0.15      1.27 o 
  -7   5   7       10.67       12.93      0.90 o 
  -6   5   7        7.35        5.41      0.67 o 
  -5   5   7       15.56       15.06      0.82 o 
  -4   5   7        0.23       -0.07      0.57 o 
  -3   5   7       26.06       27.71      0.97 o 
  -2   5   7       52.78       58.44      1.04 o 
  -1   5   7       17.53       15.82      0.61 o 
   0   5   7      381.07      388.72      4.13 o 
   1   5   7       45.30       43.63      1.07 o 
   2   5   7       84.40       87.41      2.04 o 
   3   5   7       68.45       68.91      1.74 o 
   4   5   7       60.94       64.56      1.67 o 
   5   5   7      193.25      186.77      3.38 o 
   6   5   7       36.88       36.06      1.42 o 
   7   5   7       46.29       50.95      2.31 o 
   8   5   7       39.70       41.31      2.31 o 
  -7   6   7      110.68      117.37      2.46 o 
  -6   6   7        3.85        4.37      0.70 o 
  -5   6   7       15.94       14.85      0.87 o 
  -4   6   7       71.14       77.77      1.61 o 
  -3   6   7       10.03       11.26      0.82 o 
  -2   6   7      167.85      175.02      2.41 o 
  -1   6   7       79.74       74.56      1.74 o 
   0   6   7      166.28      169.43      2.20 o 
   1   6   7       26.25       29.79      1.18 o 
   2   6   7      172.63      171.23      2.63 o 
   3   6   7      275.06      255.19      3.58 o 
   4   6   7      280.65      280.95      3.89 o 
   5   6   7       88.22       84.57      2.80 o 
   6   6   7       16.11       13.22      1.20 o 
   7   6   7       28.05       24.70      1.91 o 
  -7   7   7       19.50       18.87      1.25 o 
  -6   7   7      113.76      120.88      2.18 o 
  -5   7   7      345.92      369.99      4.47 o 
  -4   7   7        8.55        9.34      0.93 o 
  -3   7   7       10.87       12.66      1.01 o 
  -2   7   7      350.32      353.10      4.59 o 
  -1   7   7       61.49       60.09      2.14 o 
   0   7   7     1091.34     1097.58     12.05 o 
   1   7   7       86.17       85.01      2.46 o 
   2   7   7      151.76      142.19      2.45 o 
   3   7   7       60.68       62.48      1.71 o 
   4   7   7       65.93       62.78      2.51 o 
   5   7   7      527.19      526.28      7.68 o 
   6   7   7       16.43       12.78      1.57 o 
   7   7   7        3.24        3.34      1.76 o 
  -6   8   7       75.13       78.12      2.01 o 
  -5   8   7        0.96        1.14      0.86 o 
  -4   8   7      121.27      127.49      2.53 o 
  -3   8   7      227.95      233.51      3.59 o 
  -2   8   7      503.98      481.15      5.97 o 
  -1   8   7      167.97      163.64      2.78 o 
   0   8   7      399.85      391.54      5.99 o 
   1   8   7     1021.77     1024.63     13.43 o 
   2   8   7       89.92       85.45      3.42 o 
   3   8   7       56.35       47.85      2.47 o 
   4   8   7        0.71        1.92      1.00 o 
   5   8   7        0.40        2.06      1.30 o 
   6   8   7       31.48       35.19      4.83 o 
  -6   9   7        0.05        0.29      1.07 o 
  -5   9   7        0.05       -0.43      1.30 o 
  -4   9   7       15.97       18.00      1.21 o 
  -3   9   7       18.25       17.22      1.16 o 
  -2   9   7       86.56       91.84      2.22 o 
  -1   9   7       48.65       56.85      2.81 o 
   0   9   7       66.73       67.04      4.31 o 
   1   9   7      142.59      131.00      4.27 o 
   2   9   7       27.37       28.44      2.59 o 
   3   9   7      145.23      148.42      5.01 o 
   4   9   7       36.97       37.87      2.55 o 
   5   9   7       46.99       44.96      2.80 o 
  -5  10   7        5.32        5.98      1.20 o 
  -4  10   7       31.77       36.17      1.65 o 
  -3  10   7        7.38       10.42      1.46 o 
  -2  10   7        6.09        6.65      0.99 o 
  -1  10   7       30.85       28.99      2.68 o 
   0  10   7       32.88       33.31      2.68 o 
   1  10   7      164.37      166.19      7.42 o 
   2  10   7       36.90       38.02      2.93 o 
   3  10   7        0.18       -2.28      1.57 o 
   4  10   7        0.27       -0.16      1.57 o 
   5  10   7        9.78       11.16      3.11 o 
  -4  11   7        2.73        3.05      2.76 o 
  -3  11   7       13.40       17.17      2.42 o 
  -2  11   7       18.57       16.57      2.31 o 
  -1  11   7       47.96       52.91      3.29 o 
   0  11   7        4.96       -0.23      1.82 o 
   1  11   7       15.00       14.53      3.80 o 
   2  11   7        2.79        0.00      2.07 o 
   3  11   7       53.96       60.81      3.39 o 
  -2  12   7       71.85       64.66      3.78 o 
  -1  12   7       86.77       95.53      4.39 o 
   0  12   7        4.50        1.75      2.59 o 
   1  12   7        0.78       -1.73      1.95 o 
   2  12   7        1.84        1.73      2.07 o 
  -8   0   8        6.83        9.92      1.16 o 
  -6   0   8        6.99        7.27      0.85 o 
  -4   0   8      112.66      103.34      2.47 o 
  -2   0   8      473.18      515.27     12.08 o 
   0   0   8       23.83       22.88      1.05 o 
   2   0   8       14.51        9.23      0.71 o 
   4   0   8      104.19      108.51      2.55 o 
   6   0   8       50.08       57.30      3.11 o 
   8   0   8       13.13       17.60      2.42 o 
  -8   1   8        0.10        0.03      0.62 o 
  -7   1   8       57.21       52.69      1.27 o 
  -6   1   8       36.11       36.41      1.03 o 
  -5   1   8        0.30        0.27      0.46 o 
  -4   1   8      101.86       97.94      1.47 o 
  -3   1   8        1.40        0.68      0.41 o 
  -2   1   8       14.21       14.21      0.58 o 
  -1   1   8      513.01      513.80      4.72 o 
   0   1   8      501.24      567.95      5.14 o 
   1   1   8      399.95      439.69      4.08 o 
   2   1   8      165.02      155.78      1.77 o 
   3   1   8        9.39        7.50      0.55 o 
   4   1   8      153.38      154.59      2.46 o 
   5   1   8       35.03       35.63      2.10 o 
   6   1   8      423.06      429.72      6.34 o 
   7   1   8       33.42       35.73      1.95 o 
   8   1   8       10.60        9.99      1.46 o 
  -8   2   8       77.43       60.35      2.51 o 
  -7   2   8      139.73      130.22      2.19 o 
  -6   2   8       43.94       43.27      1.26 o 
  -5   2   8      115.55      106.83      1.64 o 
  -4   2   8        3.99        3.16      0.47 o 
  -3   2   8      212.30      214.62      3.28 o 
  -2   2   8      700.00      718.19      6.45 o 
  -1   2   8      446.96      471.54      4.81 o 
   0   2   8        2.75        2.26      0.51 o 
   1   2   8      201.44      230.53      3.66 o 
   2   2   8       54.25       49.05      1.07 o 
   3   2   8      275.48      282.65      3.71 o 
   4   2   8        7.19        7.30      0.74 o 
   5   2   8      433.93      438.58      5.39 o 
   6   2   8       40.97       40.90      1.59 o 
   7   2   8      110.24      109.68      2.59 o 
   8   2   8       58.69       63.48      2.55 o 
  -8   3   8        7.74        6.92      0.80 o 
  -7   3   8       51.72       44.88      1.35 o 
  -6   3   8       79.04       70.27      1.54 o 
  -5   3   8        0.15        0.24      0.51 o 
  -4   3   8      407.96      425.21      4.22 o 
  -3   3   8      173.58      199.82      2.34 o 
  -2   3   8      244.79      260.06      2.71 o 
  -1   3   8        9.93        7.09      0.45 o 
   0   3   8     1699.87     1804.46     16.68 o 
   1   3   8        1.58        0.12      0.46 o 
   2   3   8      147.82      136.04      2.22 o 
   3   3   8       90.10       87.51      1.84 o 
   4   3   8      359.93      335.20      4.63 o 
   5   3   8      826.53      795.94      9.01 o 
   6   3   8       42.75       41.65      1.65 o 
   7   3   8        1.69        0.12      1.03 o 
   8   3   8       28.29       25.42      1.92 o 
  -8   4   8       46.24       40.79      1.42 o 
  -7   4   8       14.97       16.78      0.95 o 
  -6   4   8       34.71       33.72      1.32 o 
  -5   4   8        5.49        7.58      0.80 o 
  -4   4   8        1.06        0.52      0.57 o 
  -3   4   8       30.80       29.26      0.87 o 
  -2   4   8       11.09       11.88      0.60 o 
  -1   4   8      214.98      197.64      2.51 o 
   0   4   8      144.80      163.05      2.17 o 
   1   4   8      714.26      739.78      7.23 o 
   2   4   8      186.64      177.51      2.69 o 
   3   4   8      248.09      248.39      3.47 o 
   4   4   8      439.85      424.91      5.29 o 
   5   4   8       21.81       22.08      1.14 o 
   6   4   8      271.00      270.27      3.94 o 
   7   4   8       25.01       22.91      1.40 o 
  -7   5   8        8.95       10.14      0.85 o 
  -6   5   8        9.21       10.76      0.82 o 
  -5   5   8       55.72       62.39      1.50 o 
  -4   5   8        6.42        8.89      0.73 o 
  -3   5   8      162.92      168.50      2.39 o 
  -2   5   8      402.58      409.91      5.08 o 
  -1   5   8      159.94      183.72      2.38 o 
   0   5   8        0.79        0.76      1.32 o 
   1   5   8       28.98       31.15      1.28 o 
   2   5   8       50.37       48.51      1.48 o 
   3   5   8      657.13      679.22      7.78 o 
   4   5   8      189.12      184.83      2.92 o 
   5   5   8      507.28      496.98      6.16 o 
   6   5   8      178.52      175.25      3.59 o 
   7   5   8        1.38       -0.17      0.98 o 
  -7   6   8       20.39       20.50      1.11 o 
  -6   6   8       49.73       51.79      1.47 o 
  -5   6   8        0.80       -0.72      0.57 o 
  -4   6   8        3.01        3.14      0.58 o 
  -3   6   8       37.19       36.97      1.47 o 
  -2   6   8      123.97      126.58      2.37 o 
  -1   6   8        0.45       -0.13      0.75 o 
   0   6   8       65.33       60.20      1.33 o 
   1   6   8      806.25      792.21      8.89 o 
   2   6   8      107.09      107.76      2.07 o 
   3   6   8       13.46       13.23      1.10 o 
   4   6   8      145.52      159.77      2.72 o 
   5   6   8       89.61       95.40      2.10 o 
   6   6   8       21.64       19.42      1.45 o 
   7   6   8        1.34        0.75      1.61 o 
  -7   7   8        0.18        1.04      1.00 o 
  -6   7   8      121.51      137.85      2.40 o 
  -5   7   8        0.40       -0.43      0.79 o 
  -4   7   8        0.61        1.39      1.00 o 
  -3   7   8      175.09      182.02      4.10 o 
  -2   7   8      236.78      248.45      3.63 o 
  -1   7   8      477.66      491.64      6.13 o 
   0   7   8      319.56      312.02      5.06 o 
   1   7   8        6.36        4.83      1.21 o 
   2   7   8      297.53      287.02      3.99 o 
   3   7   8      259.61      278.37      3.92 o 
   4   7   8      159.69      146.98      3.20 o 
   5   7   8       41.22       40.93      1.88 o 
   6   7   8       16.62       14.95      1.37 o 
  -6   8   8       12.88       13.26      1.14 o 
  -5   8   8        7.70        7.55      1.01 o 
  -4   8   8       13.75       15.68      1.30 o 
  -3   8   8       61.37       64.32      1.89 o 
  -2   8   8      169.38      178.86      3.02 o 
  -1   8   8       82.01       89.93      2.94 o 
   0   8   8       23.04       31.83      1.88 o 
   1   8   8      235.49      219.02      4.17 o 
   2   8   8       30.75       25.82      2.31 o 
   3   8   8      103.53       88.58      3.42 o 
   4   8   8       31.64       33.11      2.11 o 
   5   8   8       31.15       36.91      1.88 o 
   6   8   8        8.07        6.90      1.20 o 
  -5   9   8       48.47       48.39      2.96 o 
  -4   9   8      125.35      138.11      2.78 o 
  -3   9   8       20.29       17.07      1.25 o 
  -2   9   8        4.08        4.98      0.91 o 
  -1   9   8        1.44       -0.22      1.21 o 
   0   9   8       34.03       35.28      1.92 o 
   1   9   8       22.45       23.63      2.31 o 
   2   9   8      199.02      172.10      4.88 o 
   3   9   8       48.43       43.93      2.80 o 
   4   9   8        2.20        0.11      1.57 o 
   5   9   8       11.64        8.71      1.82 o 
  -4  10   8       13.72       16.46      1.23 o 
  -3  10   8        0.19       -0.28      1.30 o 
  -2  10   8       22.63       21.83      1.70 o 
  -1  10   8        0.26        1.55      1.95 o 
   0  10   8        0.22        1.04      1.95 o 
   1  10   8       50.41       43.22      3.28 o 
   2  10   8      115.54      113.05      4.49 o 
   3  10   8        4.14        0.69      1.71 o 
   4  10   8       26.46       33.70      2.68 o 
  -3  11   8        8.13        7.79      2.73 o 
  -2  11   8        2.57       -0.90      2.07 o 
  -1  11   8        0.00       -3.88      2.59 o 
   0  11   8       11.25        7.59      2.20 o 
   1  11   8        2.94        0.17      1.95 o 
   2  11   8       22.85       20.85      2.55 o 
   3  11   8        0.64        3.73      1.82 o 
   0  12   8       11.40       15.88      3.80 o 
  -7   0   9       23.20       26.94      1.40 o 
  -5   0   9        0.14       -0.97      0.65 o 
  -3   0   9        7.30        5.10      0.75 o 
  -1   0   9       79.07       79.74      1.79 o 
   1   0   9      154.08      154.53      2.63 o 
   3   0   9      301.34      282.74      5.13 o 
   5   0   9      896.95      857.42     18.98 o 
   7   0   9       66.44       71.80      3.80 o 
  -8   1   9        4.63        2.06      0.67 o 
  -7   1   9       15.19       11.30      0.94 o 
  -6   1   9       23.78       23.55      1.13 o 
  -5   1   9        7.14        9.53      0.62 o 
  -4   1   9       39.15       39.00      1.03 o 
  -3   1   9       52.31       47.64      1.62 o 
  -2   1   9       27.10       32.84      0.89 o 
  -1   1   9      210.70      206.41      2.27 o 
   0   1   9       12.78       15.37      0.65 o 
   1   1   9      180.12      184.15      2.34 o 
   2   1   9       26.03       23.66      0.87 o 
   3   1   9       10.17        9.84      0.79 o 
   4   1   9      877.21      850.16      9.40 o 
   5   1   9      314.15      319.47      5.86 o 
   6   1   9       41.30       37.84      1.95 o 
   7   1   9       65.17       62.56      5.18 o 
   8   1   9       11.79       13.29      1.46 o 
  -8   2   9       14.57       14.70      0.95 o 
  -7   2   9        5.13        4.03      0.64 o 
  -6   2   9        4.83        4.50      0.85 o 
  -5   2   9       19.14       15.20      0.77 o 
  -4   2   9      222.46      243.70      3.02 o 
  -3   2   9      446.70      449.31      4.39 o 
  -2   2   9      561.38      623.40      5.72 o 
  -1   2   9       60.64       58.89      1.28 o 
   0   2   9      480.01      486.12      5.06 o 
   1   2   9       47.63       52.92      1.37 o 
   2   2   9       89.92       86.45      1.53 o 
   3   2   9      314.22      269.96      3.62 o 
   4   2   9       56.88       58.01      1.62 o 
   5   2   9      323.65      322.58      4.91 o 
   6   2   9        6.68        4.74      1.22 o 
   7   2   9        1.93        1.99      1.08 o 
   8   2   9        0.16       -1.38      1.55 o 
  -8   3   9       43.04       36.39      1.92 o 
  -7   3   9       29.00       30.58      1.19 o 
  -6   3   9        8.71        9.92      0.94 o 
  -5   3   9        0.15        0.89      0.55 o 
  -4   3   9      243.18      234.42      2.71 o 
  -3   3   9        2.98        3.58      0.53 o 
  -2   3   9       50.37       55.17      1.06 o 
  -1   3   9       16.82       15.55      0.79 o 
   0   3   9      163.66      190.31      2.57 o 
   1   3   9      250.46      266.99      3.57 o 
   2   3   9      367.01      330.68      4.25 o 
   3   3   9      213.45      240.37      3.40 o 
   4   3   9       30.34       33.15      1.32 o 
   5   3   9      123.92      120.22      2.28 o 
   6   3   9       45.89       47.61      1.72 o 
   7   3   9        3.08        5.11      1.22 o 
  -7   4   9       46.55       43.86      1.38 o 
  -6   4   9       14.51       14.20      0.90 o 
  -5   4   9        2.94        2.83      0.61 o 
  -4   4   9        0.02        0.85      0.57 o 
  -3   4   9      168.79      171.20      2.14 o 
  -2   4   9       23.93       26.56      1.04 o 
  -1   4   9       85.42       85.43      1.57 o 
   0   4   9       30.95       25.93      0.89 o 
   1   4   9        0.32       -0.39      0.49 o 
   2   4   9      236.83      234.09      3.34 o 
   3   4   9        7.84        9.28      0.96 o 
   4   4   9      243.46      265.86      3.75 o 
   5   4   9       91.99      101.76      2.19 o 
   6   4   9      157.12      151.14      3.12 o 
   7   4   9        2.79        0.86      0.85 o 
  -7   5   9        1.74        1.82      0.68 o 
  -6   5   9       11.61       11.28      0.85 o 
  -5   5   9        2.98        1.42      0.57 o 
  -4   5   9        9.00       10.70      1.35 o 
  -3   5   9       29.73       32.39      1.40 o 
  -2   5   9       21.56       20.57      1.10 o 
  -1   5   9      102.47      104.08      1.74 o 
   0   5   9      397.98      413.86      4.50 o 
   1   5   9        0.04        0.63      0.72 o 
   2   5   9      507.36      517.59      6.23 o 
   3   5   9      110.38      107.39      2.17 o 
   4   5   9       84.32       86.53      1.93 o 
   5   5   9       41.77       39.30      1.52 o 
   6   5   9      112.93      110.99      2.33 o 
   7   5   9       15.77       12.86      1.46 o 
  -7   6   9        0.29        0.79      0.78 o 
  -6   6   9        0.54       -0.50      0.69 o 
  -5   6   9        0.77        0.85      0.70 o 
  -4   6   9       23.54       26.92      1.54 o 
  -3   6   9       50.79       53.12      1.64 o 
  -2   6   9      181.33      187.73      3.04 o 
  -1   6   9       40.68       36.06      1.69 o 
   0   6   9        0.00        1.57      1.16 o 
   1   6   9      110.61      103.22      2.09 o 
   2   6   9      231.04      224.85      3.34 o 
   3   6   9       82.90       79.13      1.87 o 
   4   6   9      226.12      203.86      3.19 o 
   5   6   9       13.01       13.17      1.10 o 
   6   6   9      159.10      153.94      3.43 o 
  -6   7   9       14.69       19.14      1.29 o 
  -5   7   9        0.89       -0.35      0.70 o 
  -4   7   9       29.01       31.78      1.43 o 
  -3   7   9       88.52       93.54      2.13 o 
  -2   7   9        2.14        3.37      0.85 o 
  -1   7   9       76.16       72.81      1.80 o 
   0   7   9       94.93      103.60      2.79 o 
   1   7   9      480.62      454.12      6.85 o 
   2   7   9       28.44       29.97      1.30 o 
   3   7   9      531.83      494.67      6.17 o 
   4   7   9       46.28       41.35      1.88 o 
   5   7   9       12.14       11.21      1.22 o 
   6   7   9       58.96       57.73      2.32 o 
  -6   8   9       33.64       32.34      1.52 o 
  -5   8   9       15.55       15.27      1.19 o 
  -4   8   9      317.03      308.47      4.47 o 
  -3   8   9        7.04        6.72      0.94 o 
  -2   8   9      452.95      455.15      7.77 o 
  -1   8   9       20.29       28.10      1.67 o 
   0   8   9      178.83      168.91      3.50 o 
   1   8   9      286.45      254.62      7.03 o 
   2   8   9       24.94       25.48      1.67 o 
   3   8   9      118.76      129.68      4.15 o 
   4   8   9       14.66       14.82      1.42 o 
   5   8   9        2.16        3.39      1.04 o 
  -5   9   9       12.25       10.74      1.11 o 
  -4   9   9        3.39        2.73      0.93 o 
  -3   9   9        2.78        2.30      1.08 o 
  -2   9   9       28.43       32.04      3.47 o 
  -1   9   9      696.35      688.73      9.71 o 
   0   9   9       17.26       13.86      1.48 o 
   1   9   9       22.63       25.16      2.76 o 
   2   9   9        9.22        4.33      1.82 o 
   3   9   9        7.34        9.78      1.95 o 
   4   9   9        7.43        5.94      1.82 o 
   5   9   9       13.88       19.66      2.31 o 
  -4  10   9        7.50        7.36      1.68 o 
  -3  10   9        5.08        7.94      1.10 o 
  -2  10   9        0.59       -0.18      1.25 o 
  -1  10   9       19.17       13.09      2.31 o 
   0  10   9        7.22        6.39      2.20 o 
   1  10   9       39.89       42.68      3.97 o 
   2  10   9        0.02       -1.98      1.82 o 
   3  10   9       28.83       34.25      2.93 o 
   4  10   9        5.05        5.57      2.42 o 
  -2  11   9       16.95       15.72      2.55 o 
  -1  11   9        0.63       -1.73      1.95 o 
   0  11   9        2.83       -0.86      1.95 o 
   1  11   9        9.79        7.76      2.31 o 
   2  11   9        0.01       -3.69      3.28 o 
  -8   0  10       34.21       31.42      1.59 o 
  -6   0  10       25.34       27.18      1.40 o 
  -4   0  10        6.08        4.21      0.75 o 
  -2   0  10       18.25       21.39      1.22 o 
   0   0  10       73.29       78.95      1.85 o 
   2   0  10       16.72       19.33      1.33 o 
   4   0  10      771.95      761.81     16.91 o 
   6   0  10        4.88        6.56      1.73 o 
  -8   1  10        2.75        3.65      0.75 o 
  -7   1  10        1.46        0.69      0.56 o 
  -6   1  10        7.19        7.27      0.64 o 
  -5   1  10       54.69       56.39      1.39 o 
  -4   1  10      138.89      131.65      2.01 o 
  -3   1  10       70.12       68.67      1.28 o 
  -2   1  10        4.88        3.92      0.55 o 
  -1   1  10      278.61      297.20      3.43 o 
   0   1  10       19.92       22.75      1.03 o 
   1   1  10       95.84       93.41      1.63 o 
   2   1  10      120.97      121.28      2.06 o 
   3   1  10       83.53       82.56      2.10 o 
   4   1  10      506.04      537.00      8.91 o 
   5   1  10       75.72       82.38      5.70 o 
   6   1  10       47.44       44.87      2.20 o 
   7   1  10       65.92       63.35      2.44 o 
  -7   2  10       25.63       23.97      1.43 o 
  -6   2  10       33.63       33.42      1.19 o 
  -5   2  10        7.99        7.57      0.75 o 
  -4   2  10        2.53        1.60      0.61 o 
  -3   2  10       85.61       75.02      1.32 o 
  -2   2  10      536.74      563.38      5.56 o 
  -1   2  10       46.63       45.06      1.19 o 
   0   2  10        3.51        4.54      0.69 o 
   1   2  10      115.96      130.85      1.92 o 
   2   2  10     1047.97     1013.07     11.04 o 
   3   2  10      898.00      899.85      9.96 o 
   4   2  10       47.95       47.14      1.70 o 
   5   2  10        5.60        2.93      0.98 o 
   6   2  10      156.20      148.43      3.66 o 
   7   2  10        2.60        1.23      1.38 o 
  -7   3  10        7.46        7.11      1.30 o 
  -6   3  10       37.61       32.78      1.48 o 
  -5   3  10       24.85       26.54      1.41 o 
  -4   3  10      239.81      236.64      2.76 o 
  -3   3  10        3.84        3.25      0.53 o 
  -2   3  10      329.85      345.83      5.32 o 
  -1   3  10      102.63       99.01      1.68 o 
   0   3  10       26.47       27.38      0.98 o 
   1   3  10      183.29      174.49      2.34 o 
   2   3  10       27.60       25.48      1.25 o 
   3   3  10      348.35      327.74      4.30 o 
   4   3  10      547.26      524.96      6.34 o 
   5   3  10        0.58       -0.46      0.92 o 
   6   3  10       25.98       25.00      4.49 o 
   7   3  10        2.01        0.73      1.21 o 
  -7   4  10        1.26        1.37      0.63 o 
  -6   4  10        6.23        6.52      0.89 o 
  -5   4  10        9.22       10.15      0.82 o 
  -4   4  10      232.85      239.57      3.53 o 
  -3   4  10      205.15      207.33      3.52 o 
  -2   4  10       11.63       11.62      0.77 o 
  -1   4  10       40.11       42.45      1.21 o 
   0   4  10        0.54       -0.05      0.49 o 
   1   4  10      186.66      199.03      3.07 o 
   2   4  10      266.79      259.87      3.65 o 
   3   4  10      867.77      801.91      9.09 o 
   4   4  10       10.94       13.50      1.01 o 
   5   4  10       62.91       56.28      1.69 o 
   6   4  10        5.76        6.88      1.00 o 
   7   4  10        1.33        0.00      1.08 o 
  -7   5  10        0.36        0.48      0.81 o 
  -6   5  10        3.42        5.37      0.94 o 
  -5   5  10       10.36       12.87      1.25 o 
  -4   5  10       36.29       37.25      1.84 o 
  -3   5  10       42.93       43.60      1.47 o 
  -2   5  10      117.84      123.63      2.38 o 
  -1   5  10      221.62      214.79      2.80 o 
   0   5  10       29.16       30.12      1.03 o 
   1   5  10        6.42        3.47      0.90 o 
   2   5  10      304.38      301.49      4.15 o 
   3   5  10       42.97       31.89      1.35 o 
   4   5  10        1.26        0.33      0.80 o 
   5   5  10       21.95       20.26      1.27 o 
   6   5  10       17.46       15.37      1.25 o 
  -6   6  10        9.58       12.28      1.11 o 
  -5   6  10        0.16        0.24      1.01 o 
  -4   6  10      116.22      119.36      2.49 o 
  -3   6  10       72.81       72.39      1.89 o 
  -2   6  10       30.64       28.96      1.32 o 
  -1   6  10       13.66       15.40      0.97 o 
   0   6  10      148.70      149.44      3.35 o 
   1   6  10      239.75      249.35      3.66 o 
   2   6  10      218.22      189.49      3.05 o 
   3   6  10      357.28      336.27      7.47 o 
   4   6  10       13.87       10.12      1.01 o 
   5   6  10       17.20       21.26      1.34 o 
   6   6  10        5.76        6.69      1.20 o 
  -6   7  10        3.24        2.56      0.96 o 
  -5   7  10      127.02      126.99      2.61 o 
  -4   7  10      234.10      241.53      3.77 o 
  -3   7  10       29.60       34.34      1.74 o 
  -2   7  10      353.91      339.34      4.67 o 
  -1   7  10      268.96      282.49      4.86 o 
   0   7  10      109.14      101.33      5.16 o 
   1   7  10       27.69       37.20      2.03 o 
   2   7  10       24.52       24.84      1.67 o 
   3   7  10        3.60        5.46      0.93 o 
   4   7  10       24.45       24.20      1.30 o 
   5   7  10        1.39       -0.75      1.00 o 
  -5   8  10       33.46       35.12      1.89 o 
  -4   8  10        7.05        9.38      1.07 o 
  -3   8  10       43.57       46.52      1.74 o 
  -2   8  10       78.65       88.47      2.12 o 
  -1   8  10        4.49        1.29      1.61 o 
   0   8  10      407.46      368.72      5.98 o 
   1   8  10       39.15       33.14      1.88 o 
   2   8  10        0.34        0.81      1.07 o 
   3   8  10        4.17        1.90      1.71 o 
   4   8  10        9.78        9.63      1.91 o 
   5   8  10        1.11       -0.45      1.36 o 
  -4   9  10        5.74        4.91      0.94 o 
  -3   9  10       20.98       24.78      1.45 o 
  -2   9  10        1.19       -0.46      1.25 o 
  -1   9  10      154.24      159.09      3.65 o 
   0   9  10        4.76        4.49      1.29 o 
   1   9  10        1.50        0.71      1.82 o 
   2   9  10        5.31        7.07      2.06 o 
   3   9  10       72.69       83.96      4.66 o 
   4   9  10        0.02       -1.73      2.42 o 
  -3  10  10       25.75       25.64      2.46 o 
  -2  10  10       30.47       31.47      1.97 o 
  -1  10  10       10.88        7.42      2.20 o 
   0  10  10       93.75       86.20      3.88 o 
   1  10  10       17.39       13.82      2.44 o 
   2  10  10       46.32       47.82      3.17 o 
   3  10  10        0.34       -2.73      1.82 o 
  -1  11  10       10.50        8.97      3.45 o 
   0  11  10        2.28       -2.93      1.95 o 
  -7   0  11        0.01        0.23      1.00 o 
  -5   0  11       17.47       14.76      1.48 o 
  -3   0  11       58.38       57.43      2.31 o 
  -1   0  11      658.08      675.64     10.74 o 
   1   0  11      182.28      194.07      4.02 o 
   3   0  11       42.01       37.97      2.76 o 
   5   0  11      166.90      142.90      5.18 o 
   7   0  11       47.54       60.41      3.45 o 
  -7   1  11        9.85        8.57      0.74 o 
  -6   1  11        0.20        0.02      0.50 o 
  -5   1  11        2.94        1.15      0.51 o 
  -4   1  11       16.77       15.99      0.77 o 
  -3   1  11        9.26       11.11      1.17 o 
  -2   1  11       86.04       87.10      1.63 o 
  -1   1  11        0.35        0.40      0.57 o 
   0   1  11      171.73      170.94      2.34 o 
   1   1  11      197.01      191.92      3.84 o 
   2   1  11        0.50        0.20      0.85 o 
   3   1  11     1621.95     1595.32     19.26 o 
   4   1  11        0.36        0.35      0.98 o 
   5   1  11      132.83      124.29      3.42 o 
   6   1  11        1.24        1.88      1.73 o 
   7   1  11       52.89       54.88      2.44 o 
  -7   2  11        0.04        0.84      0.65 o 
  -6   2  11       82.17       75.78      1.85 o 
  -5   2  11        0.06        0.46      0.51 o 
  -4   2  11       51.32       53.09      1.35 o 
  -3   2  11        9.82        7.77      0.73 o 
  -2   2  11      128.00      132.95      2.10 o 
  -1   2  11        5.78        6.65      0.72 o 
   0   2  11      274.77      284.40      3.39 o 
   1   2  11      761.50      738.45      7.43 o 
   2   2  11      406.79      405.98      5.84 o 
   3   2  11      182.85      166.29      3.11 o 
   4   2  11       37.17       38.83      2.42 o 
   5   2  11       29.19       33.61      2.07 o 
   6   2  11        6.78        7.43      1.22 o 
   7   2  11        3.52        2.07      1.55 o 
  -7   3  11       10.76        8.80      0.85 o 
  -6   3  11        0.01        0.93      0.63 o 
  -5   3  11      109.40      105.47      2.20 o 
  -4   3  11       67.95       64.98      1.56 o 
  -3   3  11      145.72      148.45      3.14 o 
  -2   3  11       18.96       19.67      0.95 o 
  -1   3  11      162.62      171.97      2.45 o 
   0   3  11       17.35       14.79      0.83 o 
   1   3  11      169.20      185.03      2.97 o 
   2   3  11      314.83      332.06      4.39 o 
   3   3  11       87.81       85.24      1.97 o 
   4   3  11        0.17       -1.32      0.88 o 
   5   3  11        6.80        8.68      1.22 o 
   6   3  11      269.30      261.30      7.94 o 
   7   3  11       17.78       18.38      3.28 o 
  -7   4  11        7.24        8.18      1.05 o 
  -6   4  11        0.29        0.46      0.76 o 
  -5   4  11       12.19       10.76      1.01 o 
  -4   4  11       41.60       41.36      1.49 o 
  -3   4  11       13.13       15.12      1.01 o 
  -2   4  11       78.58       82.19      1.97 o 
  -1   4  11       65.53       64.20      1.46 o 
   0   4  11      325.78      328.56      3.83 o 
   1   4  11        9.19        9.36      0.99 o 
   2   4  11      337.13      312.30      4.25 o 
   3   4  11       33.77       27.34      1.32 o 
   4   4  11        1.67       -0.01      0.80 o 
   5   4  11        0.12        0.86      1.21 o 
   6   4  11       21.88       22.72      1.71 o 
  -6   5  11        1.54        1.16      1.30 o 
  -5   5  11       10.20       10.59      1.01 o 
  -4   5  11        5.93        3.51      0.87 o 
  -3   5  11       13.57       12.87      1.01 o 
  -2   5  11       19.73       20.36      1.44 o 
  -1   5  11       19.72       20.60      1.13 o 
   0   5  11       26.72       26.73      1.54 o 
   1   5  11        9.96        6.20      0.91 o 
   2   5  11       71.18       51.66      1.64 o 
   3   5  11       74.11       78.77      2.02 o 
   4   5  11      407.41      376.98      5.03 o 
   5   5  11        3.28        1.66      0.86 o 
   6   5  11        0.12        0.77      1.08 o 
  -6   6  11       25.49       28.62      1.49 o 
  -5   6  11       45.02       49.22      2.14 o 
  -4   6  11        0.40        0.58      0.84 o 
  -3   6  11       34.68       35.90      1.47 o 
  -2   6  11       17.34       17.15      1.28 o 
  -1   6  11       10.48        9.70      0.97 o 
   0   6  11       37.49       36.25      1.88 o 
   1   6  11      130.70      114.60      2.94 o 
   2   6  11       43.47       35.96      1.48 o 
   3   6  11        1.37        1.72      0.89 o 
   4   6  11        5.05        3.74      0.98 o 
   5   6  11       26.49       25.33      1.43 o 
  -5   7  11        0.01        0.39      0.87 o 
  -4   7  11       29.15       28.17      1.99 o 
  -3   7  11       18.57       19.95      1.25 o 
  -2   7  11        0.32        0.88      0.77 o 
  -1   7  11      578.84      552.22      8.72 o 
   0   7  11      162.29      162.67      3.60 o 
   1   7  11       48.05       35.81      1.88 o 
   2   7  11       90.33       77.74      2.54 o 
   3   7  11       72.49       74.27      2.59 o 
   4   7  11       45.55       40.59      1.74 o 
   5   7  11        2.46        0.83      1.20 o 
  -5   8  11        0.27       -0.43      0.89 o 
  -4   8  11      105.71      115.14      2.55 o 
  -3   8  11      214.15      222.14      3.62 o 
  -2   8  11       81.73       85.66      2.69 o 
  -1   8  11       25.27       28.41      1.88 o 
   0   8  11       13.92       17.81      1.67 o 
   1   8  11       97.67      100.99      3.46 o 
   2   8  11        1.11       -1.88      1.25 o 
   3   8  11       18.51       14.60      3.62 o 
   4   8  11        3.49        3.45      3.45 o 
  -4   9  11        0.06        0.89      0.94 o 
  -3   9  11       63.50       63.71      4.28 o 
  -2   9  11        8.74        9.20      1.84 o 
  -1   9  11        1.02       -0.61      1.48 o 
   0   9  11       11.46       14.54      2.10 o 
   1   9  11       19.53       23.42      3.28 o 
   2   9  11        6.20        3.97      2.59 o 
   3   9  11       29.10       31.47      5.01 o 
  -2  10  11        3.53       -0.47      2.33 o 
  -1  10  11        0.10        2.09      2.06 o 
   0  10  11        2.29        2.27      2.06 o 
   1  10  11        0.71       -2.48      4.66 o 
   2  10  11        5.28        3.97      2.24 o 
  -6   0  12       25.48       17.58      1.32 o 
  -4   0  12        0.06       -0.19      1.27 o 
  -2   0  12       14.80       12.24      1.33 o 
   0   0  12      572.25      603.34      9.88 o 
   2   0  12     2133.61     2204.87     32.22 o 
   4   0  12       44.95       45.56      3.11 o 
   6   0  12       71.25       67.31      3.80 o 
  -7   1  12        3.02        1.31      0.65 o 
  -6   1  12        2.47        2.55      0.68 o 
  -5   1  12        9.52        6.81      0.68 o 
  -4   1  12       68.02       62.56      1.48 o 
  -3   1  12       15.08       15.97      0.89 o 
  -2   1  12        7.58        7.17      0.75 o 
  -1   1  12        6.95        7.47      0.81 o 
   0   1  12       37.74       37.86      1.33 o 
   1   1  12      163.98      158.99      2.54 o 
   2   1  12       47.03       43.45      1.72 o 
   3   1  12       32.31       29.00      1.71 o 
   4   1  12       29.74       19.74      1.57 o 
   5   1  12        1.03        0.00      1.73 o 
   6   1  12      111.22      118.89      4.14 o 
  -7   2  12        0.00       -0.55      0.67 o 
  -6   2  12       50.24       46.05      1.63 o 
  -5   2  12       29.22       34.15      1.22 o 
  -4   2  12       86.46       84.63      1.76 o 
  -3   2  12       21.85       20.38      1.01 o 
  -2   2  12      116.03      118.98      2.43 o 
  -1   2  12       70.48       72.84      1.58 o 
   0   2  12      353.87      361.17      5.98 o 
   1   2  12      419.32      435.12      6.17 o 
   2   2  12        9.46        6.70      0.96 o 
   3   2  12        0.00        0.09      0.88 o 
   4   2  12      162.85      159.47      5.52 o 
   5   2  12       56.76       49.72      2.20 o 
   6   2  12       56.66       56.78      2.44 o 
  -6   3  12       75.75       75.64      1.98 o 
  -5   3  12        5.50        6.82      0.94 o 
  -4   3  12       13.25       10.66      0.94 o 
  -3   3  12       10.98        7.34      0.78 o 
  -2   3  12       23.39       24.73      1.07 o 
  -1   3  12      121.89      119.59      2.01 o 
   0   3  12      801.32      783.90      7.95 o 
   1   3  12        2.64        3.06      0.94 o 
   2   3  12        7.10        5.07      1.05 o 
   3   3  12       88.30       77.47      2.17 o 
   4   3  12        0.86        0.52      0.98 o 
   5   3  12        0.92        0.69      1.08 o 
   6   3  12        6.51        4.14      1.22 o 
  -6   4  12       35.35       36.38      1.54 o 
  -5   4  12       14.12       14.47      1.05 o 
  -4   4  12        3.60        2.15      0.82 o 
  -3   4  12       13.21       14.28      1.08 o 
  -2   4  12        0.04       -0.02      0.63 o 
  -1   4  12        1.95        1.88      0.74 o 
   0   4  12       40.09       38.30      1.47 o 
   1   4  12      451.28      429.71      5.50 o 
   2   4  12       40.48       42.02      1.58 o 
   3   4  12       50.91       47.57      1.81 o 
   4   4  12        0.75       -0.52      0.88 o 
   5   4  12       37.71       40.92      2.76 o 
   6   4  12       12.82       16.13      1.57 o 
  -6   5  12       55.47       57.06      2.30 o 
  -5   5  12        6.14        6.90      1.10 o 
  -4   5  12      122.13      127.89      2.58 o 
  -3   5  12       48.67       51.84      1.65 o 
  -2   5  12        0.72       -0.23      0.74 o 
  -1   5  12       67.93       75.90      1.94 o 
   0   5  12       18.10       14.19      1.09 o 
   1   5  12      174.57      170.26      2.90 o 
   2   5  12       24.01       23.31      1.30 o 
   3   5  12        2.27        3.55      0.96 o 
   4   5  12       39.74       41.74      2.68 o 
   5   5  12       15.22       14.63      1.46 o 
  -5   6  12       20.25       19.19      1.29 o 
  -4   6  12       45.25       45.87      1.71 o 
  -3   6  12      166.40      169.19      3.09 o 
  -2   6  12       24.77       21.16      1.25 o 
  -1   6  12        5.61        6.31      1.98 o 
   0   6  12       85.58       84.15      2.53 o 
   1   6  12      109.71       97.17      2.74 o 
   2   6  12        4.80        2.78      0.91 o 
   3   6  12       38.95       32.23      1.46 o 
   4   6  12        6.89        4.32      0.98 o 
   5   6  12       31.39       40.86      2.23 o 
  -5   7  12       18.24       18.12      1.29 o 
  -4   7  12      115.13      119.81      2.65 o 
  -3   7  12       19.96       23.06      1.31 o 
  -2   7  12        9.81        9.77      1.45 o 
  -1   7  12        5.68        2.65      1.20 o 
   0   7  12       10.36        6.38      1.46 o 
   1   7  12       34.40       40.63      2.22 o 
   2   7  12      102.95      106.69      2.95 o 
   3   7  12        2.87        2.14      1.25 o 
   4   7  12       10.37        6.54      1.09 o 
  -4   8  12       87.27       91.88      2.38 o 
  -3   8  12        0.17       -0.76      1.05 o 
  -2   8  12      145.50      137.93      3.40 o 
  -1   8  12       73.04       73.02      2.53 o 
   0   8  12        0.00       -1.79      1.20 o 
   1   8  12        0.11       -1.82      1.21 o 
   2   8  12       28.26       28.21      1.88 o 
   3   8  12        2.16        0.16      1.82 o 
  -2   9  12      112.08      103.07      3.14 o 
  -1   9  12       19.70       17.89      1.78 o 
   0   9  12        0.72       -0.46      1.29 o 
   1   9  12       10.15        8.87      1.51 o 
   2   9  12        8.27        3.96      2.06 o 
  -5   0  13       62.20       60.06      2.44 o 
  -3   0  13      169.97      172.85      3.97 o 
  -1   0  13        2.30        2.11      1.90 o 
   1   0  13      876.77      933.65     14.52 o 
   3   0  13      326.37      297.89      8.28 o 
   5   0  13       96.21       90.78      4.14 o 
  -6   1  13       12.02       12.33      0.98 o 
  -5   1  13        0.00       -1.13      0.75 o 
  -4   1  13       52.45       51.71      1.59 o 
  -3   1  13      133.28      139.67      2.50 o 
  -2   1  13       72.42       78.47      1.81 o 
  -1   1  13      323.05      347.55      4.53 o 
   0   1  13      303.42      317.90      4.48 o 
   1   1  13     1036.71     1029.36     13.02 o 
   2   1  13       28.90       32.33      1.52 o 
   3   1  13        2.10        1.88      1.73 o 
   4   1  13        6.66        5.43      1.22 o 
   5   1  13        0.60       -1.04      0.98 o 
   6   1  13        1.47       -0.35      1.38 o 
  -6   2  13        0.46       -0.33      0.80 o 
  -5   2  13        0.44        0.52      0.76 o 
  -4   2  13       26.20       23.07      1.11 o 
  -3   2  13       11.17       11.27      0.87 o 
  -2   2  13      319.44      332.91      4.44 o 
  -1   2  13      376.91      392.11      4.96 o 
   0   2  13       55.51       56.43      1.54 o 
   1   2  13       18.68       14.92      1.25 o 
   2   2  13       60.39       64.92      2.05 o 
   3   2  13       11.93       16.57      1.46 o 
   4   2  13      135.73      132.58      3.53 o 
   5   2  13        0.59        0.00      1.22 o 
   6   2  13        3.87        3.97      1.22 o 
  -6   3  13        2.49        3.19      0.87 o 
  -5   3  13        2.86        1.44      0.79 o 
  -4   3  13       20.35       19.60      1.16 o 
  -3   3  13       47.84       53.80      1.46 o 
  -2   3  13       16.05       17.88      1.00 o 
  -1   3  13       15.95       17.02      0.98 o 
   0   3  13       14.82       12.05      1.20 o 
   1   3  13       74.68       67.50      2.10 o 
   2   3  13        0.34        0.86      0.96 o 
   3   3  13       86.76       79.87      2.30 o 
   4   3  13      172.32      172.10      4.15 o 
   5   3  13       10.38       10.60      1.46 o 
  -6   4  13       45.06       45.79      1.76 o 
  -5   4  13        9.54       10.31      1.08 o 
  -4   4  13        2.73        2.36      0.76 o 
  -3   4  13       31.22       26.99      1.36 o 
  -2   4  13        6.10        4.72      0.86 o 
  -1   4  13       16.70       18.58      0.98 o 
   0   4  13       30.92       29.61      1.40 o 
   1   4  13       77.06       83.44      2.22 o 
   2   4  13      138.36      131.42      2.91 o 
   3   4  13        0.00       -0.67      0.96 o 
   4   4  13       89.48       89.44      4.31 o 
   5   4  13        6.88       13.29      1.46 o 
  -5   5  13       56.79       62.45      1.92 o 
  -4   5  13        3.69        4.30      0.89 o 
  -3   5  13        3.11        2.85      0.86 o 
  -2   5  13        8.59        8.29      1.44 o 
  -1   5  13        0.12       -0.55      1.09 o 
   0   5  13      385.57      380.56      5.10 o 
   1   5  13       10.77       12.07      1.10 o 
   2   5  13       19.17       13.26      1.29 o 
   3   5  13       41.93       36.00      2.63 o 
   4   5  13        9.73       10.75      1.32 o 
   5   5  13       14.01       16.84      1.57 o 
  -5   6  13        2.69        3.75      1.04 o 
  -4   6  13        3.43        3.31      1.15 o 
  -3   6  13       30.19       32.31      1.47 o 
  -2   6  13       73.51       72.45      2.42 o 
  -1   6  13       18.80       13.02      1.46 o 
   0   6  13       31.06       24.73      1.67 o 
   1   6  13        0.53       -1.38      1.16 o 
   2   6  13       22.93       16.19      1.25 o 
   3   6  13        7.12        4.77      1.01 o 
   4   6  13        2.01        1.17      1.00 o 
  -4   7  13        0.04        1.46      0.90 o 
  -3   7  13        1.96        0.44      0.93 o 
  -2   7  13        0.73       -0.38      1.20 o 
  -1   7  13        0.03       -0.73      1.21 o 
   0   7  13        3.15        2.61      1.37 o 
   1   7  13        3.24       -1.02      1.21 o 
   2   7  13       26.24       27.86      1.88 o 
   3   7  13        3.21       -0.48      1.25 o 
  -3   8  13      114.85      118.09      3.23 o 
  -2   8  13        0.04       -1.51      1.29 o 
  -1   8  13       20.51       17.53      2.18 o 
   0   8  13        2.38        1.71      1.32 o 
   1   8  13       28.78       28.50      1.91 o 
   2   8  13        0.08       -1.88      1.25 o 
  -6   0  14        5.58        0.69      2.07 o 
  -4   0  14        1.70        0.00      1.55 o 
  -2   0  14      177.73      193.31      4.39 o 
   0   0  14       58.86       66.85      2.44 o 
   2   0  14        2.02        0.00      1.73 o 
   4   0  14      109.86      125.99      4.83 o 
  -5   1  14       13.95       12.07      1.11 o 
  -4   1  14       45.77       47.61      1.59 o 
  -3   1  14       16.21       14.13      1.05 o 
  -2   1  14      517.31      532.16      6.91 o 
  -1   1  14       85.30       88.12      2.02 o 
   0   1  14      437.66      454.85      5.65 o 
   1   1  14        1.06        0.29      1.07 o 
   2   1  14        5.83        5.54      1.22 o 
   3   1  14       97.17       79.86      3.11 o 
   4   1  14       18.94       19.77      1.71 o 
   5   1  14       53.01       67.52      2.68 o 
  -5   2  14        4.44        1.05      1.95 o 
  -4   2  14       70.68       73.55      1.94 o 
  -3   2  14       64.37       66.98      1.81 o 
  -2   2  14        5.98        6.00      0.81 o 
  -1   2  14       69.54       71.64      3.14 o 
   0   2  14        1.77        3.22      1.00 o 
   1   2  14      371.67      366.29      5.57 o 
   2   2  14       47.05       55.65      2.05 o 
   3   2  14        6.07        3.45      1.22 o 
   4   2  14       31.71       31.65      2.76 o 
   5   2  14        2.33        5.07      1.33 o 
  -5   3  14        0.08        0.68      0.85 o 
  -4   3  14        4.18        4.89      0.96 o 
  -3   3  14        5.82        5.22      0.96 o 
  -2   3  14       35.53       31.63      1.94 o 
  -1   3  14        4.69        4.42      0.81 o 
   0   3  14       83.54       82.84      2.37 o 
   1   3  14      135.77      129.32      3.69 o 
   2   3  14       25.22       20.50      1.45 o 
   3   3  14       17.40       15.83      2.07 o 
   4   3  14        8.30        3.45      1.22 o 
   5   3  14        1.86        2.76      1.22 o 
  -5   4  14       26.74       31.04      1.50 o 
  -4   4  14        0.51        1.47      1.12 o 
  -3   4  14       13.60       11.21      1.25 o 
  -2   4  14       82.43       83.03      2.06 o 
  -1   4  14       16.48       15.53      1.63 o 
   0   4  14       21.79       21.65      1.45 o 
   1   4  14       66.23       64.08      2.10 o 
   2   4  14        0.88        0.07      0.99 o 
   3   4  14       13.39       16.19      1.37 o 
   4   4  14       35.14       34.29      2.06 o 
  -4   5  14        0.27       -0.51      0.89 o 
  -3   5  14        6.57        7.50      1.04 o 
  -2   5  14       36.41       33.49      1.90 o 
  -1   5  14      125.61      125.20      3.11 o 
   0   5  14        4.36        3.45      1.73 o 
   1   5  14       33.31       27.88      2.67 o 
   2   5  14        0.35       -0.22      1.25 o 
   3   5  14        9.79       11.11      3.11 o 
   4   5  14       52.99       71.45      3.80 o 
  -4   6  14        2.92        0.70      0.98 o 
  -3   6  14       36.87       37.45      1.65 o 
  -2   6  14        7.16        7.30      1.40 o 
  -1   6  14        2.09        0.22      1.20 o 
   0   6  14       29.49       34.10      2.02 o 
   1   6  14       20.21       18.83      1.63 o 
   2   6  14       31.79       28.67      2.16 o 
   3   6  14      132.91      144.67      4.06 o 
  -3   7  14        0.03       -1.67      1.31 o 
  -2   7  14        8.57        6.24      1.40 o 
  -1   7  14       30.52       32.99      2.02 o 
   0   7  14        3.33       -0.51      1.83 o 
   1   7  14       27.79       28.00      1.92 o 
   2   7  14        0.48       -3.12      2.08 o 
   0   8  14       35.65       28.07      2.05 o 
  -5   0  15       19.46       22.83      1.95 o 
  -3   0  15       27.12       29.36      1.95 o 
  -1   0  15      756.20      788.50     12.81 o 
   1   0  15        8.76        7.25      2.07 o 
   3   0  15        0.19        1.04      1.73 o 
  -5   1  15       70.72       73.89      2.02 o 
  -4   1  15      119.74      130.14      2.59 o 
  -3   1  15      133.85      139.61      2.67 o 
  -2   1  15        0.32        0.56      0.79 o 
  -1   1  15       58.10       56.87      1.71 o 
   0   1  15       70.46       67.10      2.19 o 
   1   1  15        6.23        5.76      1.00 o 
   2   1  15       39.33       38.49      3.62 o 
   3   1  15        8.22        9.57      1.46 o 
   4   1  15        2.38        2.42      1.22 o 
  -4   2  15        1.71        0.45      0.96 o 
  -3   2  15        9.22        8.75      1.15 o 
  -2   2  15       55.90       59.04      1.71 o 
  -1   2  15       28.67       30.01      1.44 o 
   0   2  15        0.43        0.00      1.00 o 
   1   2  15        1.24        1.15      1.00 o 
   2   2  15       58.91       60.77      2.44 o 
   3   2  15       53.56       53.85      3.45 o 
   4   2  15      112.79      129.44      5.18 o 
  -4   3  15        0.11       -0.26      0.88 o 
  -3   3  15       54.68       59.01      2.60 o 
  -2   3  15      139.45      152.19      2.75 o 
  -1   3  15       60.88       62.56      2.12 o 
   0   3  15        4.07        3.43      1.05 o 
   1   3  15       22.96       24.49      1.70 o 
   2   3  15        4.15        3.76      1.05 o 
   3   3  15        5.97        2.59      1.22 o 
   4   3  15      208.62      234.03      7.59 o 
  -4   4  15        3.73        0.92      0.96 o 
  -3   4  15        0.01       -1.37      0.91 o 
  -2   4  15      185.48      196.94      3.84 o 
  -1   4  15       23.49       20.37      1.95 o 
   0   4  15        7.39        3.41      1.12 o 
   1   4  15       50.89       43.66      1.92 o 
   2   4  15       58.14       53.63      2.25 o 
   3   4  15        2.70        1.90      1.22 o 
  -3   5  15        3.29        2.00      0.92 o 
  -2   5  15        8.29        7.94      1.57 o 
  -1   5  15       11.68       14.21      2.93 o 
   0   5  15       15.13       12.03      1.71 o 
   1   5  15       12.99       12.76      1.82 o 
   2   5  15        0.91        0.19      0.96 o 
   3   5  15        2.13        3.29      2.08 o 
  -2   6  15       21.15       19.60      1.70 o 
  -1   6  15        0.60       -1.54      1.73 o 
   0   6  15        1.24       -1.22      1.33 o 
   1   6  15        0.87       -0.56      1.38 o 
   2   6  15       24.66       26.59      2.23 o 
  -4   0  16      150.06      162.75      4.39 o 
  -2   0  16      206.67      204.73      4.75 o 
   0   0  16        3.77        2.76      1.73 o 
   2   0  16       11.36       11.39      2.07 o 
  -4   1  16      194.33      196.45      3.41 o 
  -3   1  16       32.32       30.48      1.38 o 
  -2   1  16       77.33       79.61      2.02 o 
  -1   1  16      193.05      207.57      3.36 o 
   0   1  16        6.69        5.61      1.40 o 
   1   1  16       37.42       36.99      2.20 o 
   2   1  16        0.01       -0.86      1.22 o 
   3   1  16        4.21        5.92      1.46 o 
  -3   2  16       17.86       16.73      1.59 o 
  -2   2  16       16.70       19.03      1.19 o 
  -1   2  16      189.81      196.07      3.85 o 
   0   2  16        7.11        6.45      1.20 o 
   1   2  16        2.30        1.38      1.00 o 
   2   2  16       25.20       27.96      2.76 o 
   3   2  16       57.82       68.35      3.80 o 
  -3   3  16        0.62        0.20      0.96 o 
  -2   3  16       10.97       10.97      1.21 o 
  -1   3  16        0.49       -1.37      0.91 o 
   0   3  16        3.87        4.36      1.12 o 
   1   3  16       39.27       47.21      2.05 o 
   2   3  16        1.25        1.21      2.24 o 
  -2   4  16        4.73        0.03      1.33 o 
  -1   4  16       76.54       75.99      3.04 o 
   0   4  16        2.23        1.04      1.00 o 
   1   4  16       23.19       20.91      1.52 o 
   2   4  16        1.60       -1.37      0.91 o 
  -1   5  16       23.85       22.91      2.24 o 
   0   5  16       25.19       30.30      2.31 o 
   1   5  16       30.87       33.37      2.31 o 
  -1   0  17        0.01       -0.81      1.08 o 
   1   0  17        1.23       -0.35      1.73 o 
  -2   1  17        0.12       -0.19      0.87 o 
  -1   1  17        1.78        1.42      1.12 o 
   0   1  17        5.23        4.83      1.46 o 
   1   1  17        8.63       10.21      1.57 o 
  -1   2  17        8.04        9.41      1.32 o 
   0   2  17        0.07       -1.63      1.08 o 
   1   2  17       39.58       33.95      2.20 o 
                                                 
